# Supplementary material for: A retrospective and regional approach assessing the genomic diversity of Salmonella Dublin
Source: NAR Genom Bioinform. 2022 Jul 9;4(3):lqac047. doi: 10.1093/nargab/lqac047 (PMC9270687; doi:10.1093/nargab/lqac047)
Supplement: lqac047_Supplemental_Files [file lqac047_supplemental_files.zip]

Archive with 3 entries (3 files):
- supplementary_data.pdf
- Supplementary_legends.docx
- Table_S1.xlsx
