# Supplementary material for: A retrospective and regional approach assessing the genomic diversity of Salmonella Dublin
Source: NAR Genom Bioinform. 2022 Jul 9;4(3):lqac047. doi: 10.1093/nargab/lqac047 (PMC9270687; doi:10.1093/nargab/lqac047)
Supplement: lqac047_Supplemental_Files [file lqac047_supplemental_files.zip › Table_S1.xlsx]

## Sheet: metadata
Assembly	Year	Region	Matrix	sample_title
3SD0005	2017	NA	MILK	NA
3SD0039	2017	Region 2	MILK	NA
3SD0046	2017	Region 2	MILK	NA
3SD0066	2017	Region 2	CHEESE	NA
3SD0067	2017	Region 2	MILK	NA
3SD0080	2017	Region 2	MILK	NA
3SD0082	2017	Region 2	MILK	NA
3SD0088	2017	Region 2	CHEESE	NA
3SD0089	2017	Region 2	CHEESE	NA
3SD0099	2017	Region 2	MILK	NA
3SD0104	2017	Region 2	MILK	NA
3SD0105	2017	Region 2	CHEESE	NA
3SD0113	2017	Region 2	MILK	NA
3SD0119	2017	Region 2	MILK	NA
3SD0122	2017	Region 2	CHEESE	NA
3SD0124	2017	Region 2	MILK	NA
3SD0131	2017	Region 2	MILK	NA
3SD0134	2017	Region 2	MILK	NA
3SD0142	2017	Region 2	CHEESE	NA
3SD0146	2017	Region 2	CHEESE	NA
3SD0150	2017	Region 2	CHEESE	NA
3SD0160	2017	Region 2	MILK	NA
3SD0163	2017	Region 2	CHEESE	NA
3SD0175	2017	Region 2	CHEESE	NA
3SD0180	2017	Region 2	MILK	NA
3SD0181	2017	Region 2	MILK	NA
3SD0281	2017	Region 2	MILK	NA
3SD0295	2017	Region 2	MILK	NA
3SD0298	2017	Region 2	MILK	NA
3SD0303	2017	NA	MILK	NA
3SD0314	2017	Region 2	MILK	NA
3SD0321	2017	Region 2	MILK	NA
3SD0347	2017	NA	MILK	NA
3SD0359	2017	Region 2	MILK	NA
3SD0370	2017	Region 2	MILK	NA
3SD0403	2017	Region 2	MILK	NA
3SD0416	2017	Region 2	MILK	NA
3SD0418	2017	Region 2	MILK	NA
3SD0424	2017	Region 2	MILK	NA
3SD0425	2017	Region 2	MILK	NA
3SD0447	2017	Region 2	MILK	NA
3SD0467	2017	Region 2	MILK	NA
2015LSAL00249	2014	Region 1	MILK	NA
2015LSAL00250	2014	Region 1	MILK	NA
2015LSAL00251	2014	Region 1	MILK	NA
2015LSAL00253	2014	Region 1	COW	NA
2015LSAL00254	2014	Region 1	MILK	NA
2015LSAL00255	2014	Region 1	MILK	NA
2015LSAL00256	2014	Region 1	MILK	NA
2015LSAL00257	2014	Region 1	MILK	NA
2015LSAL00259	2014	Region 1	CHEESE	NA
2015LSAL00504	2015	Region 2	MILK	NA
2015LSAL00616	2014	Region 1	MILK	NA
2015LSAL00617	2015	Region 1	MILK	NA
2016LSAL00610	2015	Region 2	CHEESE	NA
2016LSAL01714	2015	Region 2	CHEESE	NA
2016LSAL01715	2016	Region 2	CHEESE	NA
2016LSAL01716	2016	Region 2	CHEESE	NA
2016LSAL02542	2016	Region 1	CHEESE	NA
2016LSAL02716	2016	Region 2	MILK	NA
2016LSAL02862	2016	Region 2	CHEESE	NA
2016LSAL02863	2016	Region 2	CHEESE	NA
2016LSAL02864	2016	Region 2	CHEESE	NA
2016LSAL03524	2016	Region 2	CHEESE	NA
2016LSAL03779	2016	Region 2	MILK	NA
2016LSAL03819	2016	Region 2	MILK	NA
2016LSAL03820	2016	Region 2	COW	NA
2016LSAL03823	2016	Region 2	CHEESE	NA
2016LSAL03824	2016	Region 2	CHEESE	NA
2016LSAL03826	2016	Region 2	CHEESE	NA
2016LSAL03888	2016	Region 2	MILK	NA
2016LSAL03889	2016	Region 2	CHEESE	NA
2016LSAL03912	2016	Region 2	MILK	NA
2016LSAL04255	2016	Region 1	CHEESE	NA
2016LSAL04256	2016	Region 2	CHEESE	NA
2016LSAL04307	2016	Region 2	MILK	NA
2016LSAL04464	2016	Region 2	CHEESE	NA
2016LSAL04467	2016	Region 2	MILK	NA
2016LSAL04470	2016	Region 2	CHEESE	NA
2016LSAL04472	2016	Region 2	CHEESE	NA
2016LSAL04483	2016	Region 2	MILK	NA
2016LSAL04484	2016	Region 2	MILK	NA
2016LSAL04597	2016	Region 2	COW	NA
2017LSAL00060	2017	Region 2	MILK	NA
2017LSAL00063	2017	Region 2	MILK	NA
2017LSAL00065	2017	Region 2	CHEESE	NA
2017LSAL00066	2017	Region 2	MILK	NA
2017LSAL01361	2017	Region 2	CHEESE	NA
2017LSAL01576	2017	Region 1	MILK	NA
2017LSAL01577	2017	Region 1	CHEESE	NA
2017LSAL02562	2017	Region 1	MILK	NA
2017LSAL02563	2017	Region 2	MILK	NA
2017LSAL02634	2017	Region 2	CHEESE	NA
2017LSAL02635	2017	Region 2	CHEESE	NA
2017LSAL03230	2017	Region 2	MILK	NA
2017LSAL03264	2017	Region 2	MILK	NA
2017LSAL03539	2017	Region 1	MILK	NA
2017LSAL03540bis	2017	Region 1	CHEESE	2017LSAL03540
2017LSAL03629	2017	Region 2	CHEESE	NA
2017LSAL03630	2017	Region 2	CHEESE	NA
2017LSAL04114	2017	Region 2	CHEESE	NA
2016LSAL00221	2016	NA	CHEESE	NA
2016LSAL00318	2016	NA	MILK	NA
2016LSAL00344	2016	NA	COW	NA
2016LSAL00356	2016	Region 2	MILK	NA
2016LSAL00622	2016	Region 1	CHEESE	NA
2016LSAL00623	2016	Region 1	CHEESE	NA
1SD0004	2016	Region 2	CHEESE	NA
1SD0011	2016	Region 1	CHEESE	NA
1SD0029	2016	Region 2	CHEESE	NA
1SD0043	2016	Region 2	CHEESE	NA
1SD0044	2016	Region 2	MILK	NA
1SD0067	2016	Region 2	CHEESE	NA
1SD0075	2016	Region 1	MILK	NA
1SD0077	2016	Region 2	MILK	NA
1SD0078	2016	Region 1	MILK	NA
1SD0091	2015	Region 1	COW	NA
1SD0092	2016	Region 2	MILK	NA
1SD0099	2016	Region 1	MILK	NA
1SD0102	2016	Region 1	MILK	NA
1SD0107	2015	Region 1	COW	NA
1SD0112	2015	Region 1	COW	NA
1SD0118	2016	Region 1	COW	NA
1SD0126	2016	Region 2	MILK	NA
1SD0128	2016	Region 1	COW	NA
1SD0136	2016	Region 1	MILK	NA
1SD0143	2016	Region 1	MILK	NA
1SD0158	2016	Region 1	CHEESE	NA
1SD0176	2016	Region 2	CHEESE	NA
1SD0223	2016	Region 1	MILK	NA
1SD0265	2016	Region 1	MILK	NA
1SD0267	2016	Region 1	MILK	NA
1SD0297	2016	Region 1	MILK	NA
1SD0299	2016	Region 1	COW	NA
1SD0313	2016	Region 1	MILK	NA
1SD0331	2015	Region 1	COW	NA
1SD0338	2016	Region 1	COW	NA
1SD0345	2015	Region 1	COW	NA
1SD0346	2015	Region 1	COW	NA
1SD0364	2016	Region 1	COW	NA
1SD0367	2016	Region 2	MILK	NA
1SD0393	2016	Region 1	MILK	NA
1SD0396	2016	Region 2	CHEESE	NA
1SD0410	2016	Region 1	COW	NA
1SD0416	2016	Region 1	MILK	NA
1SD0437	2016	Region 2	MILK	NA
1SD0440	2015	Region 1	COW	NA
1SD0442	2016	Region 1	MILK	NA
1SD0448	2015	Region 1	COW	NA
1SD0457	2016	Region 1	MILK	NA
1SD0460	2016	Region 2	MILK	NA
1SD0509	2016	Region 2	MILK	NA
1SD0511	2016	Region 2	MILK	NA
1SD0512	2016	Region 1	COW	NA
1SD0517	2016	Region 1	MILK	NA
1SD0520	2016	Region 1	MILK	NA
1SD0523	2016	Region 1	COW	NA
1SD0534	2016	Region 2	CHEESE	NA
1SD0579	2016	Region 2	MILK	NA
1SD0600	2016	Region 2	MILK	NA
1SD0609	2015	Region 1	COW	NA
1SD0610	2016	Region 1	COW	NA
1SD0623	2016	Region 1	COW	NA
1SD0628	2015	Region 1	COW	NA
1SD0629	2016	Region 1	MILK	NA
1SD0636	2016	Region 1	MILK	NA
1SD0656	2015	Region 1	COW	NA
1SD0665	2016	Region 1	COW	NA
1SD0668	2016	Region 1	COW	NA
1SD0692	2016	Region 1	COW	NA
1SD0699	2016	Region 1	COW	NA
1SD0721	2015	Region 1	COW	NA
1SD0726	2016	Region 1	MILK	NA
1SD0727	2016	Region 1	MILK	NA
1SD0728	2016	Region 1	COW	NA
1SD0740	2015	Region 1	COW	NA
1SD0753	2016	Region 1	MILK	NA
1SD0793	2015	Region 1	COW	NA
1SD0814	2016	NA	COW	NA
1SD0823	2016	Region 1	MILK	NA
1SD0827	2016	Region 1	MILK	NA
1SD0839	2017	Region 1	COW	NA
1SD0854	2017	Region 1	COW	NA
1SD0856	2017	Region 1	COW	NA
1SD0869	2017	Region 1	COW	NA
1SD0876	2017	Region 1	COW	NA
1SD0881	2017	Region 1	COW	NA
1SD0883	2017	Region 1	COW	NA
1SD0886	2017	Region 1	COW	NA
1SD0902	2017	Region 1	COW	NA
1SD0905	2017	Region 1	MILK	NA
1SD0912	2017	Region 1	MILK	NA
1SD0915	2017	Region 1	MILK	NA
1SD0925	2017	Region 1	MILK	NA
1SD0926	2017	Region 1	MILK	NA
1SD0952	2017	Region 1	MILK	NA
1SD0958	2017	Region 1	MILK	NA
1SD0959	2017	Region 1	MILK	NA
1SD0965	2017	Region 1	MILK	NA
1SD0969	2017	Region 1	MILK	NA
1SD0971	2017	Region 1	MILK	NA
1SD0974	2017	Region 2	MILK	NA
1SD0978	2017	Region 1	MILK	NA
1SD0980	2017	Region 1	MANUFACTURING PLANT	NA
1SD0981	2017	Region 1	MANUFACTURING PLANT	NA
1SD0988	2017	Region 1	MILK	NA
1SD0991	2017	Region 1	MILK	NA
1SD0998	2017	Region 1	MANUFACTURING PLANT	NA
1SD1008	2017	Region 1	MILK	NA
1SD1011	2017	Region 1	MANUFACTURING PLANT	NA
1SD1014	2017	Region 1	MILK	NA
1SD1016	2017	Region 1	MANUFACTURING PLANT	NA
1SD1027	2017	NA	MILK	NA
1SD1031	2017	Region 1	MILK	NA
1SD1034	2017	Region 1	MILK	NA
1SD1049	2017	Region 1	COW	NA
1SD1051	2017	Region 1	COW	NA
1SD1087	2017	Region 1	CHEESE	NA
1SD1089	2017	Region 1	MILK	NA
1SD1095	2017	Region 1	COW	NA
1SD1103	2017	Region 1	MILK	NA
1SD1107	2017	Region 1	MILK	NA
1SD1113	2017	Region 1	MILK	NA
1SD1119	2017	Region 1	MILK	NA
1SD1129	2017	Region 1	MILK	NA
1SD1136	2017	Region 1	MILK	NA
1SD1143	2017	Region 1	MILK	NA
1SD1145	2017	Region 1	MILK	NA
1SD1150	2017	Region 1	MILK	NA
1SD1159	2017	Region 1	COW	NA
1SD1161	2017	Region 1	CHEESE	NA
1SD1190	2017	Region 1	COW	NA
1SD1226	2017	Region 1	MILK	NA
1SD1234	2017	Region 2	MILK	NA
1SD1240	2017	Region 1	COW	NA
1SD1243	2017	Region 1	MILK	NA
1SD1249	2017	Region 1	MILK	NA
1SD1257	2017	Region 2	CHEESE	NA
1SD1260	2017	Region 1	MILK	NA
1SD1263	2017	Region 1	MILK	NA
1SD1282	2017	Region 1	MILK	NA
1SD1290	2017	Region 1	MILK	NA
1SD1304	2017	Region 1	MILK	NA
1SD1309	2017	Region 2	CHEESE	NA
703	2010	Region 1	COW	NA
704	2009	Region 1	COW	NA
XSD0400	2016	Region 2	MILK	NA
XSD0422	2016	Region 1	MILK	NA
XSD0423	2016	Region 1	MILK	NA
XSD0424	2016	Region 1	MILK	NA
XSD0425	2016	Region 1	MILK	NA
XSD0426	2016	Region 1	MILK	NA
XSD0427	2017	Region 1	MILK	NA
XSD0428	2017	Region 1	MILK	NA
XSD0429	2017	Region 1	MILK	NA
XSD0430	2017	Region 1	MILK	NA
XSD0431	2017	Region 1	MILK	NA
XSD0432	2017	Region 1	MILK	NA
XSD0433	2016	Region 1	CHEESE	NA
XSD0434	2017	Region 1	CHEESE	NA
XSD0435	2016	Region 1	CHEESE	NA
XSD0436	2017	Region 1	MILK	NA
XSD0437	2017	Region 1	MILK	NA
XSD0438	2017	Region 1	MILK	NA
XSD0439	2017	Region 1	MILK	NA
XSD0440	2017	Region 1	MILK	NA
XSD0442	2016	Region 1	MILK	NA
XSD0443	2017	Region 1	COW	NA
XSD0444	2017	Region 1	COW	NA
XSD0446	2017	Region 1	MILK	NA
XSD0447	2017	Region 1	COW	NA
XSD0448	2017	Region 1	COW	NA
XSD0449	2017	Region 1	MILK	NA
XSD0450	2017	Region 1	MILK	NA
XSD0451	2017	Region 1	COW	NA
XSD0452	2017	Region 1	COW	NA
XSD0453	2017	Region 1	COW	NA
XSD0454	2016	Region 1	COW	NA
XSD0455	2017	Region 1	COW	NA
XSD0456	2017	Region 1	COW	NA
XSD0457	2017	Region 1	COW	NA
XSD0458	2015	Region 1	COW	NA
XSD0460	2015	Region 1	COW	NA
XSD0461	2015	Region 1	COW	NA
XSD0462	2015	Region 1	COW	NA
XSD0463	2015	Region 1	COW	NA
XSD0464	2015	Region 1	COW	NA
XSD0466	2015	Region 1	COW	NA
XSD0467	2015	Region 1	COW	NA
XSD0471	2015	Region 1	COW	NA
XSD0472	2015	Region 1	COW	NA
XSD0473	2018	Region 1	MILK	NA
XSD0478	2017	Region 1	COW	NA
XSD0480	2017	Region 1	COW	NA
XSD0482	2017	Region 1	COW	NA
XSD0484	2017	Region 1	COW	NA
XSD0486	2017	Region 1	COW	NA
XSD0491	2017	Region 1	COW	NA
XSD0498	NA	Region 1	COW	NA
XSD0500	2017	Region 1	COW	NA
2SD0013	2016	NA	MILK	NA
2SD0014	2016	NA	MILK	NA
2SD0015	2016	NA	MILK	NA
2SD0020	2016	NA	MILK	NA
2SD0036	2016	NA	MILK	NA
2SD0050	2016	NA	MILK	NA
2SD0051	2016	NA	MILK	NA
2SD0059	2016	NA	MILK	NA
2SD0061	2016	NA	MILK	NA
2SD0063	2016	NA	MILK	NA
2SD0069	2016	NA	MILK	NA
2SD0071	2016	NA	MILK	NA
2SD0072	2016	NA	MILK	NA
2SD0079	2016	NA	MILK	NA
2SD0085	2016	NA	MILK	NA
2SD0097	2016	NA	MILK	NA
2SD0102	2016	NA	MILK	NA
2SD0110	2016	NA	MILK	NA
2SD0116	2016	NA	MILK	NA
2SD0117	2016	NA	MILK	NA
2SD0119	2016	NA	MILK	NA
2SD0123	2016	NA	MILK	NA
2SD0124	2016	NA	MILK	NA
2SD0131	2016	NA	MILK	NA
2SD0140	2016	NA	MILK	NA
2SD0144	2016	NA	MILK	NA
2SD0145	2016	NA	MILK	NA
2SD0146	2016	NA	MILK	NA
2SD0150	2016	NA	MILK	NA
2SD0152	2016	NA	MILK	NA
2SD0164	2016	NA	MILK	NA
2SD0167	2016	NA	MILK	NA
2SD0170	2016	NA	MILK	NA
2SD0192	2017	NA	MILK	NA
2SD0196	2017	NA	MILK	NA
2SD0214	2017	NA	CHEESE	NA
2SD0240	2017	NA	MILK	NA
2SD0246	2017	NA	MILK	NA
2SD0248	2017	NA	MILK	NA
2SD0253	2017	NA	MILK	NA
2SD0256	2017	NA	MILK	NA
2SD0265	2017	NA	MILK	NA
2SD0287	2017	NA	MILK	NA
2SD0288	2017	NA	MILK	NA
2SD0289	2017	NA	MILK	NA
2SD0290	2017	NA	MILK	NA
2SD0294	2017	NA	MILK	NA
2SD0301	2017	NA	MILK	NA
2SD0302	2017	NA	MILK	NA
2SD0308	2017	NA	MILK	NA
2SD0309	2017	NA	MILK	NA
2SD0313	2017	NA	MILK	NA
2SD0318	2017	NA	MILK	NA
2SD0322	2017	NA	MILK	NA
2SD0328	2017	NA	MILK	NA
2SD0332	2017	NA	MILK	NA
2SD0335	2017	NA	MILK	NA
2SD0369	2017	NA	MILK	NA
2SD0370	2017	NA	MILK	NA
2SD0376	2017	NA	MILK	NA
2SD0378	2017	NA	MILK	NA
2SD0355	2017	NA	MILK	NA
4SD0008	2015	Region 2	COW	NA
4SD0017	2015	Region 2	COW	NA
4SD0018	2015	Region 2	COW	NA
4SD0020	2015	Region 2	COW	NA
4SD0024	2015	Region 2	COW	NA
4SD0036	2015	Region 2	COW	NA
4SD0040	2015	Region 2	COW	NA
4SD0067	2015	Region 2	COW	NA
4SD0069	2015	Region 2	COW	NA
4SD0070	2015	Region 2	COW	NA
4SD0072	2015	Region 2	COW	NA
4SD0073	2015	Region 2	COW	NA
4SD0075	2015	Region 2	COW	NA
4SD0084	2015	Region 2	COW	NA
4SD0087	2015	Region 2	COW	NA
4SD0096	2015	Region 2	COW	NA
4SD0098	2015	Region 2	COW	NA
4SD0099	2015	Region 2	COW	NA
4SD0101	2015	Region 2	COW	NA
4SD0106	2015	Region 2	COW	NA
4SD0110	2015	Region 2	COW	NA
4SD0115	2015	Region 2	COW	NA
4SD0119	2015	Region 2	COW	NA
4SD0120	2015	Region 2	COW	NA
4SD0126	2015	Region 2	COW	NA
4SD0136	2015	Region 2	COW	NA
4SD0147	2016	Region 2	COW	NA
4SD0150	2016	Region 2	COW	NA
4SD0153	2016	Region 2	COW	NA
4SD0155	2016	Region 2	COW	NA
4SD0157	2016	Region 2	COW	NA
4SD0169	2016	Region 2	COW	NA
4SD0170	2016	Region 2	COW	NA
4SD0174	2016	Region 2	COW	NA
4SD0175	2016	Region 2	COW	NA
4SD0177	2016	Region 2	COW	NA
4SD0178	2016	Region 2	COW	NA
4SD0183	2016	Region 2	COW	NA
4SD0190	2016	Region 2	COW	NA
4SD0200	2016	Region 2	COW	NA
4SD0206	2016	Region 2	COW	NA
4SD0207	2016	Region 2	COW	NA
4SD0219	2016	Region 2	COW	NA
4SD0224	2017	Region 2	COW	NA
4SD0226	2017	Region 2	COW	NA
4SD0230	2017	Region 2	COW	NA
4SD0237	2017	Region 2	COW	NA
4SD0239	2017	Region 2	COW	NA
4SD0240	2017	Region 2	COW	NA
4SD0247	2017	Region 2	COW	NA
4SD0266	2017	Region 2	COW	NA
4SD0285	2017	Region 2	COW	NA
4SD0291	2017	Region 2	COW	NA
4SD0294	2017	Region 2	COW	NA
4SD0296	2017	Region 2	COW	NA
4SD0305	2017	Region 2	COW	NA
4SD0310	2017	Region 2	COW	NA
4SD0313	2017	Region 2	COW	NA
4SD0314	2017	Region 2	COW	NA
4SD0316	2017	Region 2	COW	NA
4SD0320	2017	Region 2	COW	NA
4SD0325	2017	Region 2	COW	NA
4SD0339	2017	Region 2	COW	NA
4SD0367	2017	Region 2	COW	NA
4SD0368	2017	Region 2	COW	NA
4SD0369	2017	Region 2	COW	NA
4SD0376	2017	Region 2	COW	NA
4SD0377	2017	Region 2	COW	NA
4SD0378	2017	Region 2	COW	NA
4SD0379	2017	Region 2	COW	NA
4SD0394	2017	Region 2	COW	NA
4SD0399	2017	Region 2	COW	NA
4SD0400	2017	Region 2	COW	NA
4SD0405	2017	Region 2	COW	NA
XSD0409	2016	Region 2	COW	NA
XSD0410	2016	Region 2	COW	NA
XSD0411	2016	Region 2	COW	NA
XSD0412	2016	Region 2	COW	NA
XSD0413	2016	Region 2	COW	NA
XSD0414	2016	Region 2	COW	NA
XSD0415	2016	Region 2	COW	NA
XSD0416	2016	Region 2	COW	NA
XSD0417	2016	Region 2	COW	NA
XSD0418	2017	Region 2	COW	NA
XSD0419	2016	Region 2	COW	NA
XSD0420	2016	Region 2	COW	NA
XSD0421	2017	Region 2	COW	NA
201603171	2016	NA	HUMAN	NA
ERR2815436	2015	NA	HUMAN	201502429
ERR2815439	2015	NA	HUMAN	201502805
ERR2815440	2015	NA	HUMAN	201502930
ERR2815443	2015	NA	HUMAN	201513019
ERR2815444	2016	NA	HUMAN	201600216
201510629	2015	NA	HUMAN	NA
201510629b	2015	NA	HUMAN	NA
201600740	2016	NA	HUMAN	NA
201600765	2016	NA	HUMAN	NA
201600826	2016	NA	HUMAN	NA
201600988	2016	NA	HUMAN	NA
201601026	2016	NA	HUMAN	NA
201601032	2016	NA	HUMAN	NA
201601054	2016	NA	HUMAN	NA
201601103	2016	NA	HUMAN	NA
201601104	2016	NA	HUMAN	NA
201601104b	2016	NA	HUMAN	NA
201601138	2016	NA	HUMAN	NA
201601238	2016	NA	HUMAN	NA
201601268	2016	NA	HUMAN	NA
201601340	2016	NA	HUMAN	NA
201601362	2016	NA	HUMAN	NA
201601362b	2016	NA	HUMAN	NA
201601434	2016	NA	HUMAN	NA
201601434b	2016	NA	HUMAN	NA
201601445	2016	NA	HUMAN	NA
201601495	2016	NA	HUMAN	NA
201601717	2016	NA	HUMAN	NA
201601717b	2016	NA	HUMAN	NA
201602925	2016	NA	HUMAN	NA

## Sheet: metadate_map
x	y	matrix	color	year	cluster	selection	identifiant
6.07353551180045	46.705498918491	cow	#BA9FCC	2009	47	SELEC A	704
6.04730318622607	46.7175335509796	milk	#F5F299	2014	55	RND	2015LSAL00616
6.04626485159564	46.6867941559758	milk	#A6CEE3	2015	12	RND	2015LSAL00617
6.29000529641229	46.7872679386096	milk	#8EBEDA	2015	9	RND	2015LSAL00504
5.86356673614997	46.7679190318013	cow	#74C05C	2015	15	SELEC D	XSD0458
6.2724042340083	46.7939064033696	cow	#8EBEDA	2015	9	RND	4SD0008
5.87317300070021	46.7739840496896	cow	#4690C1	2015	5	RND	1SD0448
5.89605680320355	46.7850791614229	cow	#4690C1	2015	5	RND	1SD0721
5.87713489576186	46.7839812004758	cow	#F06262	2015	26	SELEC D	XSD0460
5.88493911166619	46.7682132054964	cow	#F06262	2015	26	SELEC D	XSD0461
5.87261366750988	46.7777978501102	cow	#83729D	2015	40	SELEC D	XSD0462
5.88033876594099	46.7632554977207	cow	#4290A9	2015	8	SELEC D	XSD0463
6.04174248093683	46.706938958643	cow	#A6CEE3	2015	12	RND	1SD0793
6.18384054505266	47.0029351755051	cow	#CC9350	2015	61	RND	4SD0018
6.39044930368605	47.0530702351872	cow	#EB4F36	2015	31	RND	4SD0017
6.70938021926209	47.1805607517343	cow	#FDB157	2015	36	RND	4SD0020
6.200822821334	47.0124823414354	cow	#CC9350	2015	61	RND	4SD0024
5.87507732293512	46.7690947488608	cow	#F06262	2015	26	SELEC D	XSD0464
6.39709661861825	47.055347177824	cow	#B15928	2015	63	RND	4SD0036
6.02383337796609	46.7064296880085	cow	#A1D67D	2015	2	RND	1SD0091
5.54050768970512	46.6287993881205	cow	#DAD099	2015	53	RND	1SD0107
6.16235880982187	47.1418185997469	cow	#B15928	2015	63	RND	4SD0040
5.5795981830923	46.3958176043158	cow	#90C793	2015	13	RND	1SD0609
5.88953945932853	46.7629111605236	cow	#C49B7B	2015	22	SELEC D	XSD0466
5.89182499585617	46.7544004965579	cow	#74C05C	2015	15	RND	1SD0331
5.86434307414982	46.7594733093126	cow	#287EB1	2015	7	RND	1SD0345
6.61678745481186	47.1480876520835	cow	#E79660	2015	44	RND	4SD0072
6.74980174552706	47.3190529005783	cow	#F06C45	2015	34	RND	4SD0073
6.37054253677781	47.0688344252668	cow	#B15928	2015	63	RND	4SD0067
6.37423333923276	47.0465142323635	cow	#B15928	2015	63	RND	4SD0069
6.22045121844801	47.1004656319693	cow	#E8CE78	2015	59	RND	4SD0070
5.69965561517514	46.621096310644	cow	#7D9D54	2015	20	RND	1SD0628
6.228767180554	47.1026887707785	cow	#E8CE78	2015	59	RND	4SD0075
5.70647003631108	46.8990039010625	cow	#47AA3B	2015	17	RND	1SD0112
6.22811344970892	46.90228896941	cow	#EB4F36	2015	31	RND	4SD0101
6.22864818580392	46.872978294426	cow	#A68B99	2015	52	RND	4SD0084
5.87729248947407	46.7533291443629	cow	#C49B7B	2015	22	RND	1SD0346
5.86982096873167	46.7826105771126	cow	#C49B7B	2015	22	SELEC D	XSD0467
6.08239477668832	46.7349486005778	cow	#EB4F36	2015	31	RND	1SD0740
6.37672782035488	46.9575411024969	cow	#B15928	2015	63	RND	4SD0096
6.59184321087785	47.1537920628767	cow	#E79660	2015	44	RND	4SD0098
6.41804764549248	47.1764420127874	cow	#F06C45	2015	34	RND	4SD0110
6.42619447330888	47.1508368018078	cow	#F06C45	2015	34	RND	4SD0106
6.24785023495498	46.8837293416163	cow	#EB4F36	2015	31	RND	4SD0119
6.2169216369925	47.1038930923771	cow	#E8CE78	2015	59	RND	4SD0115
6.06709616555776	46.6978272385994	cow	#EEE44B	2015	51	SELEC A	XSD0471
6.21554199924636	46.8640595649643	cow	#FE8F1C	2015	39	RND	4SD0120
6.65622602831629	47.0554244327923	cow	#FDB157	2015	36	RND	4SD0126
5.99849632931873	46.9086158771818	cheese	#5CA3A2	2015	11	RND	2016LSAL01714
5.98772362902761	46.9304527612222	cheese	#5CA3A2	2016	11	RND	2016LSAL01716
6.01510577135719	46.9218583200039	cheese	#5CA3A2	2016	11	RND	2016LSAL01715
6.02221159080918	46.6827387909219	cow	#A1D67D	2016	2	RND	1SD0610
6.19659444004297	46.9989522101549	cheese	#B15928	2016	63	RND	1SD0067
6.69811246118452	47.1353671313921	milk	#CC9350	2016	61	RND	1SD0511
6.07239977299292	46.5541271664016	milk	#369F2D	2016	18	RND	1SD0297
6.01853718888946	46.9266037654137	cheese	#B15928	2016	63	RND	2016LSAL02862
6.10330032174419	46.6970079594949	milk	#EEE44B	2016	51	RND	1SD0078
5.99861935341731	46.9279376073746	cheese	#9875B7	2016	49	RND	2016LSAL02863
5.9863943716418	46.9321761082863	cheese	#B15928	2016	63	RND	1SD0029
6.00640472138301	46.9277684839262	cheese	#B15928	2016	63	RND	2016LSAL02864
6.22136660190243	46.8670289249154	milk	#B15928	2016	63	RND	2016LSAL02716
5.86713088766615	46.7484038710972	milk	#5EA0C9	2016	4	RND	1SD0267
6.68101883870493	47.1276038566237	milk	#FDB157	2016	36	SELEC C	XSD0400
6.3621190905856	47.1503713779239	cheese	#FDB157	2016	36	RND	1SD0534
5.8738026852155	46.7752011485869	milk	#2E81B9	2016	6	SELEC D	XSD0442
6.01526965782921	46.6800959543418	cow	#76AFD2	2016	3	RND	1SD0299
5.70936293775216	46.9091810099501	cheese	#B15928	2016	63	RND	2016LSAL02542
6.03751786137874	46.7097241089866	cow	#83729D	2016	40	RND	1SD0728
6.06690546561089	46.5606575723924	cow	#369F2D	2016	18	RND	1SD0128
6.03951998940612	46.716986808423	cow	#EC4B4C	2016	27	RND	1SD0668
6.68972424351554	47.1038263310032	cow	#F98314	2016	41	SELEC C	XSD0415
6.18275189118516	47.1481080677913	cow	#DAB164	2016	60	RND	4SD0147
6.14810932371822	47.1242153970333	cow	#DAB164	2016	60	RND	4SD0150
6.68212098849063	47.0488460293977	milk	#CAB1D2	2016	46	RND	1SD0367
6.06799627554546	46.7079061544227	cow	#DAD099	2016	53	RND	1SD0512
6.67508686548974	47.1202053013822	cow	#BA9FCC	2016	47	SELEC C	XSD0409
5.89121753490473	46.7860474507703	cow	#83729D	2016	40	SELEC D	XSD0454
6.65510090282244	47.0647320576204	cow	#CAB1D2	2016	46	RND	4SD0153
6.0485298529273	46.5651009199768	cow	#599E41	2016	19	RND	1SD0692
6.07236407570598	46.5562703029532	cow	#369F2D	2016	18	RND	1SD0523
6.25207730820477	46.7342878284243	cow	#8B6899	2016	56	RND	4SD0155
6.71359680909663	47.212664054865	cow	#FDB157	2016	36	SELEC C	XSD0420
6.66894327491465	47.1362427525787	cow	#BA9FCC	2016	47	SELEC C	XSD0414
6.68086689172369	47.0477032611897	milk	#CAB1D2	2016	46	RND	1SD0126
6.68357812361848	47.0697299649479	milk	#CAB1D2	2016	46	RND	1SD0509
6.02713571617323	47.1062209563144	cow	#DAB164	2016	60	RND	4SD0157
6.6829427371541	47.1241153131897	cow	#BA9FCC	2016	47	SELEC C	XSD0410
6.69694343309793	47.1030167337792	cow	#BA9FCC	2016	47	SELEC C	XSD0412
6.18760839296505	47.033898279891	cow	#CC9350	2016	61	RND	4SD0169
6.90183904287405	47.2557601233484	milk	#F98314	2016	41	RND	1SD0579
6.68003113111424	47.1292153818818	cow	#BA9FCC	2016	47	RND	4SD0170
6.69093375387545	47.1028437281778	milk	#BA9FCC	2016	47	RND	1SD0460
6.68842235322054	47.1209253001032	milk	#FDB157	2016	36	RND	2016LSAL03819
6.68913590803686	47.1298314051429	cow	#FDB157	2016	36	RND	2016LSAL03820
6.22672002864945	46.8724550483091	milk	#F9A762	2016	32	RND	1SD0077
6.67246261715832	47.1218444537656	cheese	#FDB157	2016	36	RND	2016LSAL03824
6.06475284700282	47.1512687042443	cow	#B15928	2016	63	RND	4SD0175
6.22371512548941	46.8689195953118	cow	#A68B99	2016	52	RND	4SD0174
6.88611292849238	47.2435369291902	cow	#FDA644	2016	37	RND	4SD0178
6.90266845805514	47.241909213746	cow	#FDA644	2016	37	RND	4SD0177
5.57284899081047	46.5665805337014	milk	#76AFD2	2016	3	RND	1SD0143
5.55413638109341	46.6219925426045	milk	#47AA3B	2016	17	RND	1SD0313
5.55190433545038	46.602868459961	milk	#47AA3B	2016	17	RND	1SD0416
5.38164120224361	46.4367963903392	milk	#76AFD2	2016	3	RND	1SD0265
6.05051860718	47.1177174141351	milk	#BE763C	2016	62	RND	2016LSAL04483
6.23792206685002	47.0989712395705	cow	#F48954	2016	35	RND	4SD0183
6.59126400605775	47.1317689703871	cow	#BA9FCC	2016	47	SELEC C	XSD0419
6.67054091137777	47.1143615025567	cheese	#BA9FCC	2016	47	RND	2016LSAL03826
6.67222039219867	47.1211622156767	cheese	#BA9FCC	2016	47	RND	1SD0043
5.54391811172478	46.6099732728122	milk	#47AA3B	2016	17	RND	1SD0223
6.89913189975545	47.2490818444831	milk	#F98314	2016	41	RND	1SD0044
6.69481472004148	47.1290246412909	cheese	#F98314	2016	41	RND	1SD0004
6.23765281934235	46.8790947804036	milk	#F9A762	2016	32	RND	1SD0092
6.21689059318975	47.0203557856945	cow	#CC9350	2016	61	RND	4SD0190
6.67013105775173	47.1177437608136	cow	#BA9FCC	2016	47	SELEC C	XSD0413
5.81696333797705	46.2874943376891	cow	#F06C45	2016	34	RND	1SD0699
6.24762315607573	47.0848544085585	cow	#E8CE78	2016	59	RND	4SD0200
5.99550194517709	46.9296501652436	cheese	#CC9350	2016	61	RND	1SD0396
6.60545741705224	47.30102140531	cow	#F06C45	2016	34	RND	4SD0206
6.21442116451393	46.8656167131005	cow	#A68B99	2016	52	RND	4SD0207
5.62741839960161	46.710255110432	cow	#F98F8E	2016	24	RND	1SD0410
5.69810173771344	46.9199113708176	cheese	#9875B7	2016	49	RND	1SD0011
5.68732660219073	46.8910239332914	cheese	#B15928	2016	63	RND	2016LSAL04255
5.99906508395448	46.9088763688045	cheese	#CC9350	2016	61	RND	2016LSAL04256
5.99473895614035	46.9021372176433	cheese	#CC9350	2016	61	RND	1SD0176
5.88462469365391	46.7732638628693	milk	#AADA8C	2016	1	SELEC D	XSD0422
6.08492264997157	46.6482372064522	milk	#714699	2016	58	RND	1SD0102
6.05201272671986	46.7133925828338	milk	#83729D	2016	40	RND	1SD0457
5.89226483897249	46.7529111671453	milk	#83729D	2016	40	SELEC D	XSD0423
5.90024032599236	46.7720895375317	milk	#AADA8C	2016	1	SELEC D	XSD0424
5.87027544327955	46.7569124404719	milk	#AADA8C	2016	1	SELEC D	XSD0425
6.08295827233176	46.6487204688514	milk	#714699	2016	58	RND	1SD0442
6.02746494695488	46.6915374801215	milk	#83729D	2016	40	RND	1SD0727
6.01904183666165	46.7103345587291	milk	#83729D	2016	40	RND	1SD0726
5.99283714996651	46.9230427446688	milk	#CC9350	2016	61	RND	2016LSAL04484
5.86808073118272	46.7523153354978	milk	#AADA8C	2016	1	SELEC D	XSD0426
5.89591670388299	47.1280406589812	cow	#FE9A30	2016	38	RND	4SD0219
5.8948725716019	46.7557642888842	cheese	#AADA8C	2016	1	SELEC D	XSD0435
6.09053222585413	46.6492661764199	cow	#EEE77E	2016	54	RND	1SD0623
5.69814605680294	46.8960601965431	cow	#FE9A30	2016	38	RND	1SD0364
5.89207181056905	46.7530008739984	cheese	#AADA8C	2016	1	SELEC D	XSD0433
6.10010262863654	46.6472649358964	milk	#EEE77E	2016	54	RND	1SD0520
6.03768176878746	46.6972660898697	cow	#AADA8C	2017	1	SELEC D	XSD0444
6.04260963846873	46.7008196125366	cow	#AADA8C	2017	1	SELEC D	XSD0443
6.26789577240199	46.7556567253669	cheese	#8B6899	2017	56	RND	1SD1309
6.24307346930802	46.7348152068381	cheese	#8B6899	2017	56	RND	2017LSAL02634
6.25833870772347	46.7619056355425	cheese	#8B6899	2017	56	RND	2017LSAL02635
6.41262376642786	47.1593368399614	cow	#F06C45	2017	34	RND	4SD0224
5.64891749970558	46.7072359153727	milk	#287EB1	2017	7	RND	2017LSAL01576
5.63951477949451	46.7241439377615	cheese	#287EB1	2017	7	RND	1SD1087
6.23242834913619	46.7231759616297	cheese	#8B6899	2017	56	RND	1SD1257
5.63410394629407	46.7222814695822	cheese	#287EB1	2017	7	RND	1SD1161
5.56655661688243	46.4016492259031	milk	#5CA3A2	2017	11	RND	1SD1145
5.55947527146955	46.4020124884969	milk	#5CA3A2	2017	11	RND	1SD1089
5.55869987594952	46.3961598090915	milk	#5CA3A2	2017	11	RND	1SD1129
5.6341609679995	46.7106412639568	cheese	#287EB1	2017	7	RND	2017LSAL01577
6.18981626310386	47.0074331027834	cow	#E31E20	2017	29	RND	4SD0226
6.04624926160033	46.6953544938937	milk	#7D9D54	2017	20	RND	1SD1263
5.35425165510793	46.4435103447916	cow	#5CA3A2	2017	11	RND	1SD1095
5.55860071211179	46.3973390994867	milk	#5CA3A2	2017	11	RND	1SD1136
5.87215588459688	46.771734307502	cow	#76AFD2	2017	3	SELEC D	XSD0455
6.10036305662188	46.6581019391032	milk	#EEE77E	2017	54	RND	1SD1290
6.39900255151036	47.0601458861865	cow	#CC9350	2017	61	RND	4SD0230
6.22115098460521	47.0821715186071	cow	#FE8408	2017	43	SELEC C	XSD0421
5.57123666850907	46.3903938864073	milk	#5CA3A2	2017	11	RND	1SD1103
5.86500987497102	46.7487240733398	cow	#8760AC	2017	50	RND	1SD1159
5.92449592346269	46.868121356871	cow	#8760AC	2017	50	SELEC E	XSD0491
5.89345763278137	46.7570622510189	milk	#5EA0C9	2017	4	SELEC D	XSD0436
6.27764882165882	46.7874480701791	cow	#B15928	2017	63	RND	4SD0239
6.54787448790856	47.0189947469532	cow	#E63128	2017	30	RND	4SD0237
6.18210756594315	47.0277180487948	cow	#CC9350	2017	61	RND	4SD0240
5.64703927745055	46.7194791903818	cow	#76AFD2	2017	3	RND	1SD0839
6.69567803686485	47.2175626663491	cow	#BA9FCC	2017	47	RND	4SD0247
6.09440276288371	46.7141373640211	milk	#764CA1	2017	57	RND	1SD1260
6.09516831613089	46.6986583581945	cow	#E79A8E	2017	23	SELEC E	XSD0500
5.98524139790796	46.929932760662	milk	#FE9A30	2017	38	RND	2017LSAL02563
5.88179898891541	46.7614889023738	cow	#A09C67	2017	21	SELEC D	XSD0456
5.92255384204853	46.8510505985375	milk	#E83436	2017	28	RND	2017LSAL02562
5.58605711034443	46.5730977221014	milk	#8BCB6D	2017	14	RND	1SD1249
5.93854115515891	46.862200588705	cow	#76B59A	2017	10	SELEC E	XSD0486
5.53630527585745	46.6353656195296	cow	#76AFD2	2017	3	RND	1SD0854
5.57556272283253	46.3950492958812	cow	#5EA0C9	2017	4	RND	1SD0856
6.06829738166127	46.7152760588197	milk	#764CA1	2017	57	RND	1SD0912
5.93738439395036	46.8312775618397	milk	#76B59A	2017	10	RND	1SD0915
6.09696187652591	46.7020969790505	milk	#764CA1	2017	57	RND	1SD0925
5.89641837648059	46.7576692874735	cow	#F47878	2017	25	SELEC D	XSD0457
5.64519086507092	46.7045387138991	milk	#5EB54B	2017	16	RND	2017LSAL03539
6.68689801321365	47.1805156888068	cow	#BA9FCC	2017	47	RND	4SD0266
6.0683192291757	46.7284861361241	cow	#9875B7	2017	49	RND	1SD0869
5.36005765362699	46.4419837685389	cow	#5EB54B	2017	16	SELEC E	XSD0484
5.53210132914595	46.6354758307437	cow	#8BCB6D	2017	14	RND	1SD0876
6.08678081694934	46.721932174238	milk	#764CA1	2017	57	RND	1SD0959
6.36566812247913	46.956765150344	cow	#B15928	2017	63	RND	4SD0285
5.53245913296881	46.7855191274552	cow	#90C793	2017	13	RND	1SD0881
5.63655012102741	46.6972134202445	milk	#5EB54B	2017	16	RND	1SD0965
5.89156051683183	46.7673871489992	cow	#5EA0C9	2017	4	RND	1SD0886
6.24183029166366	46.863368178503	cow	#B15928	2017	63	RND	4SD0291
5.90076978554893	47.1217419342982	cow	#8760AC	2017	50	RND	4SD0294
6.38984815225005	47.1598204394808	cow	#E63128	2017	30	RND	4SD0296
5.93927836270015	46.8333010706399	milk	#E31E20	2017	29	RND	1SD0969
6.08394861285631	46.5581340191793	milk	#599E41	2017	19	RND	1SD0971
6.75337941902746	47.3276703637646	milk	#A68B99	2017	52	RND	1SD0974
5.88626134774591	46.7616142252	milk	#A98AC1	2017	48	SELEC D	XSD0427
5.89531094882581	46.779965704559	cow	#5EA0C9	2017	4	RND	1SD0980
6.25120938708074	47.2440263002547	cow	#A68B99	2017	52	RND	4SD0305
6.23577237268853	46.8719500122679	cow	#B15928	2017	63	RND	4SD0310
5.86867738769333	46.7844054119388	cow	#47AA3B	2017	17	RND	1SD0981
5.93215188159551	46.8555960587133	milk	#E31E20	2017	29	RND	1SD0988
5.92174013464655	46.8613239236828	cow	#A98AC1	2017	48	SELEC E	XSD0478
5.9372489058407	46.8426026982535	cow	#A98AC1	2017	48	SELEC E	XSD0480
5.68637433863188	46.9043674329022	milk	#F47878	2017	25	RND	1SD0991
6.24491156897451	46.8682135548903	cow	#B15928	2017	63	RND	4SD0314
5.88794774998854	46.7797350893175	milk	#5EA0C9	2017	4	SELEC D	XSD0437
6.39999482219982	47.0415712998807	cow	#CC9350	2017	61	RND	4SD0316
5.87189957904573	46.7610163124843	cheese	#F47878	2017	25	SELEC D	XSD0434
6.71170163283125	47.2093995166756	cow	#D4A8AC	2017	45	RND	4SD0320
6.2269053798722	47.1066966823302	cow	#E8CE78	2017	59	RND	4SD0325
6.09058513078782	46.7146945207013	cow	#5EA0C9	2017	4	RND	1SD0902
5.86961958657894	46.7634128314635	cow	#E31E20	2017	29	RND	1SD0998
6.58580338188447	47.1550494634267	cheese	#F98314	2017	41	RND	2017LSAL03629
6.07744466785285	46.7144995438034	cow	#EEE44B	2017	51	SELEC D	XSD0452
6.60810568817891	47.1517206093762	cheese	#F98314	2017	41	RND	2017LSAL03630
5.53666276511736	46.6207638871955	milk	#5CA3A2	2017	11	RND	1SD1008
5.86570954907629	46.7614423701452	cow	#2E81B9	2017	6	RND	1SD1049
6.2353087885579	47.0810936053377	cow	#F48954	2017	35	RND	4SD0339
5.87549425417501	46.7633370313054	cow	#76B59A	2017	10	RND	1SD1051
5.88312258942927	46.7789729955612	milk	#2E81B9	2017	6	SELEC D	XSD0446
5.86713076702263	46.7719252897525	milk	#76AFD2	2017	3	RND	1SD1014
5.8648271490721	46.7766508933162	cow	#2E81B9	2017	6	RND	1SD1016
5.88696055559385	46.7846188520832	cow	#2E81B9	2017	6	SELEC D	XSD0448
5.86952106000799	46.7556115734676	cow	#2E81B9	2017	6	SELEC D	XSD0447
5.88242549735065	46.7849877963034	milk	#2E81B9	2017	6	SELEC D	XSD0449
6.45345145256315	47.190636356594	cow	#F06C45	2017	34	RND	4SD0368
5.88410821238476	46.7657827683264	milk	#5EA0C9	2017	4	RND	1SD1031
5.87652799402307	46.7483325841656	milk	#5EA0C9	2017	4	SELEC D	XSD0450
6.70053955244832	47.1907725045923	cow	#D4A8AC	2017	45	RND	4SD0369
6.23945373561177	46.9030260940542	cow	#B15928	2017	63	RND	4SD0377
5.88836681257877	46.7487428772083	milk	#47AA3B	2017	17	RND	1SD1034
6.18972348026931	47.0036227279628	cow	#CC9350	2017	61	RND	4SD0378
6.88178522872682	47.2524509186391	cow	#FDA644	2017	37	RND	4SD0379
5.89921489514354	46.7810193263	milk	#5EA0C9	2017	4	RND	1SD1226
5.88723924733642	46.7588071170827	milk	#5EA0C9	2017	4	SELEC D	XSD0429
5.88973470109458	46.7572800966544	milk	#5EA0C9	2017	4	SELEC D	XSD0428
5.88311872997265	46.7858331064699	milk	#5EA0C9	2017	4	SELEC D	XSD0438
6.07130628835353	46.6990404628595	milk	#BE763C	2017	62	RND	1SD1243
5.89713124372008	46.7543829638703	milk	#5EA0C9	2017	4	RND	1SD1282
6.06811871652435	46.7244535287755	cow	#EEE44B	2017	51	SELEC D	XSD0453
5.70223350194283	46.6092971208418	milk	#F98F8E	2017	24	RND	1SD1304
6.90263524848037	47.2575687977491	cow	#BA9FCC	2017	47	RND	4SD0399
5.92619164145495	46.8410545288119	milk	#A98AC1	2017	48	RND	1SD1107
5.94168055864926	46.8508780695032	milk	#A98AC1	2017	48	RND	1SD1150
6.67205412898156	47.1214881134784	milk	#FDB157	2017	36	RND	1SD1234
6.46858661729899	47.2150791245233	cow	#E63128	2017	30	RND	4SD0405
6.60450127595104	47.1419293564651	cow	#F08C3A	2017	42	SELEC C	XSD0418
6.09923394348416	46.7134086502535	milk	#9875B7	2017	49	SELEC D	XSD0440
6.07219501902293	46.7292638884677	milk	#9875B7	2017	49	SELEC D	XSD0439
5.86713566556516	46.7725497692643	milk	#9875B7	2017	49	SELEC D	XSD0431
5.88717025356311	46.7684072843293	milk	#9875B7	2017	49	SELEC D	XSD0430
5.89578466429318	46.7789152357081	milk	#9875B7	2017	49	SELEC D	XSD0432
6.09162676393929	46.7043810625566	cow	#F06C45	2010	34	SELEC A	703
6.07207062720265	46.7013908076944	milk	#EEE44B	2018	51	SELEC A	XSD0473

## Sheet: sequencing_results
Assembly	Genus	NumContamSNVs	ContamStatus	PercentContam	PercentContamStandardDeviation	BasesExamined	genomic.features	indels.per.100.kbp	local.misassemblies	misassembled.contigs	misassemblies	mismatches.per.100.kbp	N.s.per.100.kbp	scaffold.gap.ext..mis.	scaffold.gap.loc..mis.	unaligned.contigs	unaligned.mis..contigs	Duplication.ratio	GC....	Genome.fraction....	L50	L75	Largest.alignment	Largest.contig	LG50	LG75	N50	N75	NG50	NG75	NGA50	Reference.GC....	Reference.length	Total.aligned.length	Total.length	Total.length.....0.bp.	Total.length.....1000.bp.	Total.length.....10000.bp.	Total.length.....25000.bp.	Total.length.....5000.bp.	Total.length.....50000.bp.	Unaligned.length	Breadth.coverage	Average.depth	Stdev.depth	depth_pairs	depth_ratio
3SD0005	Salmonella	0	False	0	0	61956	4639 + 33 part	1.54	13	1	1	15.7	0	0	0	0 + 3 part	0	1	52.1	99.057	5	11	1067726	1067726	5	11	221271	179343	221271	179343	220392	52.18	4842908	4798931	4875687	4881828	4867900	4845363	4835182	4856788	4657804	76145	99.94%	95.1217	25.8777	4820096	0.995289606988198
3SD0039	Salmonella	0	False	0	0	61956	4632 + 33 part	1.52	10	1	1	15.32	0	0	0	0 + 3 part	0	1.002	52.09	98.957	7	13	550531	555432	7	13	221271	179147	221271	179147	220501	52.18	4842908	4793819	4876029	4880593	4868981	4850453	4819183	4856744	4668196	76146	99.94%	89.927	22.9123	4819352	0.995135980282921
3SD0046	Salmonella	0	False	0	0	61956	4636 + 41 part	1.38	12	1	1	14.9	0	0	0	0 + 3 part	0	1.001	52.1	99.056	8	15	544352	544352	8	14	221270	123696	221270	133869	220435	52.18	4842908	4799328	4876503	4882734	4865846	4842393	4816793	4848166	4669843	76145	99.94%	100.304	24.7562	4819661	0.995199784922613
3SD0066	Salmonella	0	False	0	0	61956	4631 + 36 part	1.42	12	1	1	14.92	0	0	0	0 + 3 part	0	1.002	52.1	98.961	6	13	545208	545216	6	13	224381	132799	224381	132799	224381	52.18	4842908	4794875	4876585	4882694	4867147	4844563	4834227	4849699	4640599	76163	99.94%	94.1655	24.5949	4812868	0.993797115286931
3SD0067	Salmonella	0	False	0	0	61956	4643 + 31 part	1.52	10	2	2	14.38	0	0	0	0 + 3 part	0	1.001	52.1	99.075	5	11	1067913	1067914	5	11	298042	181312	298042	181312	224133	52.18	4842908	4801739	4878504	4883820	4870876	4852827	4842646	4859118	4691396	76118	99.94%	113.554	28.2976	4828780	0.997082744499792
3SD0080	Salmonella	1	False	0	0	61956	4631 + 43 part	1.38	12	1	1	14.86	0	0	0	0 + 3 part	0	1.001	52.1	99.065	8	16	896059	896366	8	16	185334	114020	185334	114020	185203	52.18	4842908	4800101	4877226	4882441	4865323	4838724	4828388	4843846	4606630	76136	99.95%	88.0215	23.5883	4813253	0.993876612977162
3SD0082	Salmonella	0	False	0	0	61956	4640 + 37 part	1.33	11	1	1	14.78	0	0	0	0 + 3 part	0	1.001	52.1	99.076	6	13	952513	952794	6	13	224381	133869	224381	133869	224108	52.18	4842908	4800208	4877271	4882272	4867447	4847114	4836933	4847114	4655202	76136	99.94%	113.409	27.7897	4827944	0.996910120943863
3SD0088	Salmonella	0	False	0	0	61956	4635 + 37 part	1.48	12	2	2	15.12	0	0	0	0 + 3 part	0	1.001	52.1	99.017	8	14	512477	512477	8	14	221588	163913	221588	163913	220709	52.18	4842908	4797453	4874227	4879078	4864948	4841764	4831583	4846900	4680333	76145	99.89%	103.204	25.6968	4824417	0.996181839506346
3SD0089	Salmonella	0	False	0	0	61956	4634 + 38 part	1.44	12	1	1	14.67	0	0	0	0 + 3 part	0	1.001	52.1	99.064	6	14	896073	896354	6	14	191031	128174	191031	128174	191031	52.18	4842908	4799786	4876837	4883446	4865492	4840472	4830136	4845608	4683186	76145	99.94%	85.744	22.9621	4807128	0.992611876996218
3SD0099	Salmonella	1	False	0	0	61956	4638 + 35 part	1.44	11	1	1	14.21	0	0	0	11 + 3 part	0	1.001	52.09	99.077	6	12	952425	952706	6	12	221592	175590	221592	175590	220713	52.18	4842908	4800079	4880161	4884756	4866979	4845354	4835018	4856871	4683936	78965	99.94%	65.1986	19.1344	4736572	0.978042944445775
3SD0104	Salmonella	0	False	0	0	61956	4641 + 38 part	1.38	11	1	1	14.8	0	0	0	0 + 3 part	0	1.001	52.1	99.073	5	10	952513	952794	5	10	296717	181341	296717	181341	224381	52.18	4842908	4799809	4876872	4883587	4866343	4841829	4831648	4841829	4684530	76136	99.94%	123.397	28.9874	4829240	0.997177728753055
3SD0105	Salmonella	0	False	0	0	61956	4635 + 40 part	1.4	11	1	1	14.8	0	0	0	0 + 3 part	0	1.001	52.1	99.077	5	11	896357	896357	5	11	224381	175472	224381	175472	224381	52.18	4842908	4800257	4877075	4882386	4867075	4841529	4831348	4846666	4651483	76136	99.94%	110.049	27.3895	4831929	0.997732973659628
3SD0113	Salmonella	0	False	0	0	61956	4633 + 40 part	1.38	11	1	1	15.22	0	0	0	0 + 2 part	0	1.001	52.15	99.055	8	14	420487	420487	8	15	221693	123696	221693	122938	220814	52.18	4842908	4799252	4801672	4807678	4791546	4762456	4731202	4767595	4540911	1587	99.94%	89.9507	22.1667	4820049	0.995279902075365
3SD0119	Salmonella	0	False	0	0	61956	4638 + 37 part	1.33	13	1	1	14.82	0	0	0	0 + 3 part	0	1.001	52.1	99.073	5	11	1066894	1066895	5	11	331654	175456	331654	175456	331648	52.18	4842908	4800517	4877059	4882591	4865828	4839605	4818533	4851033	4671415	76145	99.94%	118.447	28.4774	4831135	0.997569022578996
3SD0122	Salmonella	0	False	0	0	61956	4640 + 35 part	1.35	13	1	1	14.69	0	0	0	0 + 3 part	0	1.001	52.1	99.073	5	10	1067912	1067913	5	10	362962	180562	362962	180562	362962	52.18	4842908	4800090	4876882	4881723	4867603	4844091	4833910	4849555	4682660	76145	99.94%	93.3345	23.5472	4818094	0.994876218998998
3SD0124	Salmonella	0	False	0	0	61956	4633 + 36 part	1.44	11	1	1	15.42	0	0	0	0 + 3 part	0	1.002	52.1	98.959	7	13	550527	555428	6	13	224381	162538	331654	162538	224381	52.18	4842908	4794844	4876560	4882651	4866405	4845320	4835139	4845320	4688021	76163	99.94%	108.692	26.5575	4829729	0.997278701144023
3SD0131	Salmonella	0	False	0	0	61956	4639 + 34 part	1.4	13	1	1	14.74	0	0	0	118 + 3 part	0	1	52.03	99.075	7	14	792591	792872	7	13	224381	133869	224381	153790	224381	52.18	4842908	4799756	4914606	4919221	4868503	4837203	4837203	4850036	4657183	114147	99.94%	102.338	24.9212	4825266	0.996357147399868
3SD0134	Salmonella	0	False	0	0	61956	4638 + 36 part	1.44	12	1	1	14.47	0	0	0	0 + 3 part	0	1	52.09	99.06	5	11	1067613	1067654	5	11	224381	153510	224381	153510	224381	52.18	4842908	4798964	4875787	4880516	4868143	4850094	4839913	4856385	4646127	76136	99.94%	91.7848	22.3624	4822432	0.995771961804767
3SD0142	Salmonella	0	False	0	0	61956	4636 + 37 part	1.4	12	1	1	14.84	0	0	0	0 + 3 part	0	1.001	52.1	99.076	5	11	952436	952437	5	11	295663	180550	295663	180550	294955	52.18	4842908	4800395	4877120	4882601	4867314	4849350	4839169	4849350	4657169	76136	99.94%	107.624	27.6948	4824514	0.996201868794534
3SD0146	Salmonella	0	False	0	0	61956	4632 + 37 part	1.38	10	1	1	14.67	0	0	0	0 + 3 part	0	1.002	52.1	98.974	7	14	550528	555429	7	14	221587	153790	221587	153790	220708	52.18	4842908	4795212	4877019	4881748	4868531	4845345	4835164	4850483	4624485	76136	99.94%	107.263	26.255	4827689	0.996857466629554
3SD0150	Salmonella	0	False	0	0	61956	4637 + 37 part	1.48	13	1	1	15.17	0	0	0	0 + 3 part	0	1.001	52.1	99.069	5	11	952514	952795	5	11	224380	153790	224380	153790	224380	52.18	4842908	4799500	4876701	4882806	4867329	4844158	4833977	4849281	4652174	76145	99.94%	118.637	28.8719	4831130	0.99756799014146
3SD0160	Salmonella	0	False	0	0	61956	4642 + 33 part	1.46	11	1	1	14.57	0	0	0	0 + 3 part	0	1.001	52.09	99.072	5	11	952296	952296	5	10	296709	179121	296709	180535	224381	52.18	4842908	4799758	4876531	4881278	4868117	4848847	4838666	4855138	4687416	76127	99.94%	109.174	26.2962	4826019	0.996512632492709
3SD0163	Salmonella	0	False	0	0	61956	4638 + 36 part	1.33	11	1	1	14.76	0	0	0	0 + 3 part	0	1.001	52.1	99.059	6	12	952155	952436	6	12	221194	153790	221194	153790	220501	52.18	4842908	4799460	4876903	4882764	4868210	4847799	4816546	4853572	4665296	76154	99.94%	101.322	24.9482	4823366	0.995964821136392
3SD0175	Salmonella	0	False	0	0	61956	4637 + 37 part	1.5	13	1	1	15.17	0	0	0	0 + 3 part	0	1.001	52.1	99.06	7	13	896080	896361	7	13	199045	163913	199045	163913	199045	52.18	4842908	4799295	4876450	4881670	4867722	4846217	4814974	4852508	4637212	76145	99.94%	109.65	28.2371	4824733	0.996247089558588
3SD0180	Salmonella	0	False	0	0	61956	4629 + 36 part	1.42	11	2	2	14.63	0	0	0	3 + 3 part	0	1	52.04	98.818	6	13	1067910	1067911	6	12	224381	122801	224381	133860	224381	52.18	4842908	4787317	4944039	4949594	4935822	4911835	4901654	4923149	4750403	156062	99.81%	107.441	26.1496	4809527	0.993107240525734
3SD0181	Salmonella	0	False	0	0	61956	4636 + 36 part	1.5	13	1	1	15.17	0	0	0	0 + 3 part	0	1	52.1	99.066	6	13	896264	896264	6	13	217255	162122	217255	162122	217255	52.18	4842908	4799270	4876051	4881681	4866961	4843779	4833443	4848913	4682456	76136	99.94%	92.9495	25.8419	4819292	0.995123591032495
3SD0281	Salmonella	0	False	0	0	61956	4637 + 38 part	1.33	12	1	1	14.74	0	0	0	0 + 3 part	0	1.001	52.1	99.067	5	10	1066504	1066785	5	10	362587	180571	362587	180571	362587	52.18	4842908	4799817	4876889	4881949	4865031	4836177	4825996	4841655	4632984	76145	99.94%	127.207	30.3421	4833014	0.997957012604823
3SD0295	Salmonella	0	False	0	0	61956	4636 + 36 part	1.46	14	1	1	15.15	0	0	0	0 + 3 part	0	1.001	52.1	99.067	6	12	952436	952437	6	12	221154	179226	221154	179226	220435	52.18	4842908	4799698	4876626	4882155	4867898	4849754	4818529	4856045	4667374	76145	99.94%	110.544	27.2263	4827307	0.996778588401845
3SD0298	Salmonella	1	False	0	0	61956	4639 + 33 part	1.56	13	1	1	15.24	0	0	0	0 + 3 part	0	1	52.09	99.07	5	10	1067539	1067820	5	10	362185	180589	362185	180589	362185	52.18	4842908	4799175	4876251	4881377	4867832	4848388	4838207	4854679	4687052	76145	99.94%	116.672	28.1979	4830619	0.997462475025336
3SD0303	Salmonella	0	False	0	0	61956	4640 + 31 part	1.48	14	1	2	15.11	0	0	0	0 + 3 part	0	1.001	52.1	99.067	5	10	1067818	1067819	5	10	363126	181340	363126	181340	363126	52.18	4842908	4799565	4876465	4880885	4868370	4849807	4839626	4856098	4621861	76145	99.94%	126.159	30.109	4833645	0.998087306221799
3SD0314	Salmonella	0	False	0	0	61956	4635 + 42 part	1.33	14	1	1	14.82	0	0	0	0 + 3 part	0	1.001	52.1	99.063	5	12	1067522	1067803	5	12	224204	133950	224204	133950	224204	52.18	4842908	4799948	4876736	4882606	4867461	4847212	4847212	4847212	4622736	76145	99.94%	109.941	26.2783	4829963	0.997327019220683
3SD0321	Salmonella	0	False	0	0	61956	4640 + 34 part	1.48	12	1	1	14.38	0	0	0	0 + 3 part	0	1.001	52.1	99.066	6	12	952513	952794	6	12	214712	162745	214712	162745	214710	52.18	4842908	4799625	4877090	4881187	4868570	4841592	4830247	4856717	4648616	76145	99.94%	98.3479	25.1702	4824725	0.996245437658531
3SD0347	Salmonella	0	False	0	0	61956	4637 + 38 part	1.35	13	1	1	14.19	0	0	0	0 + 3 part	0	1.001	52.1	99.068	5	12	896341	896341	5	11	331654	153510	331654	162565	331648	52.18	4842908	4800597	4877127	4882119	4866708	4841160	4841160	4846298	4659262	76136	99.94%	87.2144	23.2398	4812639	0.993749829647807
3SD0359	Salmonella	0	False	0	0	61956	4637 + 36 part	1.33	11	1	1	14.76	0	0	0	0 + 3 part	0	1.001	52.1	99.074	8	15	646282	646282	8	15	199058	132819	199058	132819	199058	52.18	4842908	4800377	4877196	4881876	4867511	4842054	4831873	4852950	4638115	76145	99.94%	99.967	25.0129	4828409	0.997006137634661
3SD0370	Salmonella	0	False	0	0	61956	4628 + 41 part	1.36	10	1	1	14.92	0	0	0	0 + 3 part	0	1.002	52.09	98.954	8	14	550539	555440	7	14	215010	147655	221308	147655	220429	52.18	4842908	4794286	4876292	4882762	4866555	4843326	4832990	4848432	4608741	76136	99.94%	85.7537	23.4604	4815902	0.994423598383451
3SD0403	Salmonella	0	False	0	0	61956	4633 + 39 part	1.33	12	2	2	14.74	0	0	0	0 + 3 part	0	1.001	52.1	99.01	7	13	520335	552903	7	13	224381	174054	224381	174054	224108	52.18	4842908	4797412	4874248	4879746	4862757	4834174	4823838	4845083	4647944	76145	99.89%	104.747	27.2064	4824610	0.996221691595215
3SD0416	Salmonella	0	False	0	0	61956	4639 + 36 part	1.54	13	1	1	14.55	0	0	0	0 + 3 part	0	1.001	52.1	99.072	6	12	952513	952794	5	12	223573	133869	298017	133869	223573	52.18	4842908	4800090	4877180	4882441	4868670	4842619	4831274	4847756	4637586	76136	99.94%	107.114	26.5019	4831542	0.997653062994383
3SD0418	Salmonella	0	False	0	0	61956	4623 + 39 part	1.49	11	2	3	14.06	0	0	0	4 + 3 part	0	1.002	52.05	98.712	6	13	550539	571032	6	13	223741	132811	223741	132811	220402	52.18	4842908	4782404	4944229	4950252	4935435	4906309	4875051	4922762	4649347	156223	99.7%	98.1816	22.8449	4816417	0.994529939449603
3SD0424	Salmonella	0	False	0	0	61956	4637 + 36 part	1.48	13	1	1	15.17	0	0	0	0 + 3 part	0	1.001	52.1	99.069	6	13	703229	703229	6	13	224381	133879	224381	133879	224381	52.18	4842908	4799717	4876638	4881638	4868200	4850075	4839894	4856366	4688907	76136	99.94%	118.558	28.9215	4830544	0.997446988462304
3SD0425	Salmonella	1	False	0	0	61956	4631 + 36 part	1.56	13	2	2	14.86	0	0	0	5 + 3 part	0	1.001	52.1	98.965	6	12	845503	948046	6	12	221154	175612	221154	175612	220501	52.18	4842908	4795200	4873414	4879049	4860474	4838874	4828538	4850366	4677456	77380	99.84%	77.3021	22.9799	4781827	0.987387536579262
3SD0447	Salmonella	0	False	0	0	61956	4639 + 35 part	1.46	13	1	1	15.22	0	0	0	0 + 3 part	0	1.001	52.1	99.068	6	12	646295	646305	6	12	224381	153790	224381	153790	224381	52.18	4842908	4799630	4876620	4881996	4867698	4849650	4839469	4849650	4688314	76136	99.94%	120.185	29.1986	4829061	0.997140767489285
3SD0467	Salmonella	0	False	0	0	61956	4637 + 35 part	1.4	11	1	1	14.88	0	0	0	1 + 2 part	0	1.001	52.08	99.073	5	11	1067912	1067913	5	11	224381	174059	224381	174059	224381	52.18	4842908	4799903	4833180	4838181	4824742	4806275	4796094	4806275	4543334	32628	99.94%	96.382	24.0714	4822359	0.995756888216749
2015LSAL00249	Salmonella	1	False	0	0	61956	4635 + 35 part	1.54	11	1	1	14.57	0	0	0	0 + 3 part	0	1.001	52.1	99.06	6	13	814645	814926	6	13	225505	174091	225505	174091	225505	52.18	4842908	4799242	4876282	4882959	4867812	4846231	4835895	4857628	4611261	76118	99.94%	91.3718	24.0213	4817768	0.994808904071686
2015LSAL00250	Salmonella	0	False	0	0	61956	4640 + 36 part	1.52	10	1	1	14.44	0	0	0	0 + 3 part	0	1.001	52.1	99.074	5	11	952514	952795	5	11	362933	174091	362933	174091	362933	52.18	4842908	4799666	4876721	4882968	4866683	4850284	4839948	4856575	4618516	76118	99.94%	118.438	33.796	4830127	0.997360883171846
2015LSAL00251	Salmonella	0	False	0	0	61956	4641 + 36 part	1.52	10	1	1	14.46	0	0	0	0 + 3 part	0	1.001	52.1	99.071	5	11	1067632	1067913	5	11	298042	179226	298042	179226	224133	52.18	4842908	4799395	4876495	4881473	4869386	4846201	4836020	4857628	4567682	76118	99.94%	126.493	29.2618	4834104	0.998182083987555
2015LSAL00253	Salmonella	0	False	0	0	61956	4638 + 34 part	1.48	11	2	2	14.37	0	0	0	0 + 3 part	0	1.001	52.1	98.994	5	11	952792	952793	5	11	224204	179021	224204	179021	220622	52.18	4842908	4796042	4872760	4877660	4863507	4849697	4839361	4855988	4657377	76118	99.86%	125.864	30.4546	4824440	0.996186588719009
2015LSAL00254	Salmonella	0	False	0	0	61956	4639 + 34 part	1.54	12	1	1	13.69	0	0	0	0 + 3 part	0	1.001	52.1	99.067	4	10	1067632	1067913	4	10	375161	175423	375161	175423	375030	52.18	4842908	4799520	4876282	4881915	4869069	4845914	4845914	4857311	4599297	76118	99.94%	92.9933	23.078	4823762	0.9960465901892
2015LSAL00255	Salmonella	0	False	0	0	61956	4642 + 36 part	1.48	10	1	1	14.51	0	0	0	0 + 3 part	0	1.001	52.1	99.066	7	13	545517	545517	7	13	249544	179343	249544	179343	223114	52.18	4842908	4799554	4876336	4882610	4867323	4844061	4833725	4855488	4651999	76118	99.94%	92.5536	23.8363	4818358	0.994930731700871
2015LSAL00256	Salmonella	0	False	0	0	61956	4641 + 35 part	1.71	11	1	1	14.86	0	0	0	5 + 3 part	0	1.001	52.1	99.073	6	13	830575	830576	6	12	224381	179343	224381	180416	224381	52.18	4842908	4800303	4878263	4884137	4868978	4849746	4839410	4856037	4687924	77363	99.94%	61.5642	19.9737	4665136	0.963292302889091
2015LSAL00257	Salmonella	0	False	0	0	61956	4641 + 36 part	1.44	13	1	1	14.74	0	0	0	0 + 3 part	0	1.001	52.1	99.061	5	11	1067493	1067914	5	11	298010	179226	298010	179226	224101	52.18	4842908	4799502	4876780	4882151	4868712	4850825	4850825	4850825	4699743	76145	99.94%	114.72	27.7177	4827388	0.996795313889919
2015LSAL00259	Salmonella	0	False	0	0	61956	4640 + 34 part	1.44	10	1	1	14.46	0	0	0	0 + 3 part	0	1.001	52.1	99.08	6	12	952433	952714	6	12	221592	178904	221592	178904	220713	52.18	4842908	4800116	4877174	4882665	4867649	4849761	4839580	4856052	4645095	76127	99.94%	123.863	29.1042	4830994	0.997539907840496
2015LSAL00504	Salmonella	0	False	0	0	61956	4642 + 31 part	1.5	10	1	1	14.19	0	0	0	0 + 3 part	0	1.001	52.1	99.075	6	12	952383	952664	6	12	221194	179884	221194	179884	220600	52.18	4842908	4799700	4876704	4881814	4867553	4850629	4840293	4856920	4689211	76127	99.94%	121.065	30.8272	4833123	0.997979519743097
2015LSAL00616	Salmonella	0	False	0	0	61956	4633 + 36 part	1.42	14	1	1	14.88	0	0	0	0 + 3 part	0	1.002	52.1	98.969	6	11	550548	555449	6	11	362933	180621	362933	180621	362933	52.18	4842908	4795146	4876985	4882613	4868024	4844840	4834504	4849976	4683254	76145	99.94%	105.831	25.0571	4829069	0.997142419389342
2015LSAL00617	Salmonella	0	False	0	0	61956	4636 + 36 part	1.46	11	1	1	14.51	0	0	0	0 + 3 part	0	1.001	52.1	99.068	6	13	952077	952358	6	13	221560	153790	221560	153790	220681	52.18	4842908	4799484	4876542	4881036	4866967	4839316	4829135	4855209	4634496	76127	99.94%	111.972	26.7267	4828193	0.996961536333129
2016LSAL00610	Salmonella	0	False	0	0	61956	4639 + 37 part	1.33	11	1	1	14.63	0	0	0	0 + 3 part	0	1.001	52.1	99.076	5	12	952513	952794	5	11	298010	153790	298010	175449	224101	52.18	4842908	4800064	4877187	4881948	4868521	4845329	4835148	4850473	4653248	76145	99.94%	180.214	40.8166	4836924	0.998764378757556
2016LSAL01714	Salmonella	0	False	0	0	61956	4642 + 33 part	1.5	10	1	1	14.23	0	0	0	9 + 3 part	0	1.001	52.09	99.08	6	12	952435	952716	6	12	221592	179667	221592	179667	220713	52.18	4842908	4800073	4879309	4884213	4867492	4849892	4839556	4856183	4688071	78359	99.94%	78.0821	25.0337	4777218	0.986435835659071
2016LSAL01715	Salmonella	0	False	0	0	61956	4639 + 38 part	1.46	12	1	1	14.47	0	0	0	0 + 3 part	0	1.001	52.1	99.064	5	11	952714	952715	5	11	224381	175409	224381	175409	224381	52.18	4842908	4799416	4876185	4881520	4867416	4841194	4831013	4852621	4653411	76127	99.94%	93.1261	22.4963	4818531	0.994966454039598
2016LSAL01716	Salmonella	3	False	0	0	61956	4638 + 32 part	1.5	10	1	1	14.36	0	0	0	25 + 3 part	0	1.001	52.09	99.083	6	12	952077	952358	6	12	221592	179667	221592	179667	220713	52.18	4842908	4800215	4883532	4888895	4867083	4849483	4839147	4855774	4659316	82440	99.94%	65.6348	19.3863	4738408	0.978422055508798
2016LSAL02542	Salmonella	0	False	0	0	61956	4634 + 35 part	1.27	9	2	2	14.9	0	0	0	0 + 3 part	0	1.002	52.09	98.968	7	15	550542	555443	7	15	220468	122877	220468	122877	220468	52.18	4842908	4794866	4876595	4881964	4868356	4838439	4828258	4853795	4677176	76145	99.94%	104.163	25.0524	4823756	0.996045351264158
2016LSAL02716	Salmonella	0	False	0	0	61956	4641 + 32 part	1.38	11	2	2	14.67	0	0	0	0 + 3 part	0	1.001	52.1	99.07	5	11	952792	952793	5	11	296938	173954	296938	173954	223089	52.18	4842908	4799825	4876852	4881953	4866330	4850000	4839664	4855773	4688582	76145	99.94%	96.5054	25.2179	4814375	0.99410829196012
2016LSAL02862	Salmonella	0	False	0	0	61956	4641 + 37 part	1.38	11	1	1	14.88	0	0	0	0 + 3 part	0	1.001	52.1	99.073	5	12	952701	952701	5	12	224204	133951	224204	133951	224204	52.18	4842908	4799857	4876667	4882161	4867473	4850026	4839690	4855799	4661136	76145	99.94%	114.036	29.4127	4824313	0.996160364805609
2016LSAL02863	Salmonella	0	False	0	0	61956	4635 + 37 part	1.38	11	1	1	14.57	0	0	0	3 + 3 part	0	1.001	52.1	99.062	6	12	952435	952436	6	12	221265	173954	221265	173954	220567	52.18	4842908	4799972	4877589	4884594	4864102	4835332	4824996	4843466	4594835	76858	99.94%	47.5695	15.7291	4232010	0.873857194891995
2016LSAL02864	Salmonella	0	False	0	0	61956	4635 + 37 part	1.38	14	1	1	14.71	0	0	0	0 + 3 part	0	1.001	52.1	99.071	6	12	952794	952795	6	12	221697	175470	221697	175470	220818	52.18	4842908	4799837	4876617	4881838	4866524	4844877	4834541	4855967	4654681	76145	99.94%	88.555	24.5755	4803176	0.991795838368187
2016LSAL03524	Salmonella	1	False	0	0	61956	4641 + 36 part	1.33	12	1	1	14.8	0	0	0	0 + 3 part	0	1	52.1	99.075	5	10	1067912	1067913	5	10	317542	181340	317542	181340	317534	52.18	4842908	4799840	4876642	4882523	4867425	4847016	4836835	4847016	4685585	76145	99.94%	132.552	30.4253	4835079	0.99838340930697
2016LSAL03779	Salmonella	0	False	0	0	61956	4636 + 38 part	1.33	11	1	1	14.69	0	0	0	0 + 3 part	0	1.001	52.1	99.074	6	13	792574	792855	6	13	224381	153790	224381	153790	224381	52.18	4842908	4799632	4876734	4882246	4869145	4845881	4835700	4851021	4580756	76145	99.94%	90.2018	22.4842	4815292	0.994297641004124
2016LSAL03819	Salmonella	0	False	0	0	61956	4633 + 40 part	1.4	14	1	1	14.61	0	0	0	0 + 3 part	0	1.001	52.1	99.047	6	13	646270	646270	6	13	223572	133970	223572	133970	223572	52.18	4842908	4799511	4876115	4882544	4864976	4830946	4830946	4841603	4551755	76145	99.94%	85.1188	21.4242	4815979	0.994439497921497
2016LSAL03820	Salmonella	0	False	0	0	61956	4639 + 34 part	1.48	13	1	1	15.01	0	0	0	0 + 3 part	0	1.001	52.1	99.055	5	10	952794	952795	5	10	296938	180621	296938	180621	225504	52.18	4842908	4799021	4876241	4883008	4866562	4844946	4834610	4850083	4683738	76145	99.94%	126.212	31.3635	4830808	0.997501501164177
2016LSAL03823	Salmonella	0	False	0	0	61956	4639 + 33 part	1.42	11	1	1	14.61	0	0	0	0 + 3 part	0	1.001	52.1	99.082	6	12	952793	952794	6	12	221693	175458	221693	175458	220814	52.18	4842908	4800404	4877197	4882876	4867407	4843804	4833468	4848940	4682291	76145	99.94%	136.439	35.0136	4829358	0.997202094278892
2016LSAL03824	Salmonella	1	False	0	0	61956	4636 + 37 part	1.48	13	1	1	15.15	0	0	0	3 + 3 part	0	1.001	52.1	99.058	5	11	952436	952437	5	11	225504	179989	225504	179989	225504	52.18	4842908	4799897	4877608	4884796	4864657	4843403	4833067	4848627	4682195	76849	99.94%	67.2771	20.2872	4741126	0.978983288553076
2016LSAL03826	Salmonella	0	False	0	0	61956	4638 + 32 part	1.4	9	1	1	14.82	0	0	0	0 + 3 part	0	1.001	52.09	99.072	6	12	952701	952701	6	12	221692	174091	221692	174091	220813	52.18	4842908	4799456	4876585	4882247	4867826	4849808	4818382	4849808	4627428	76145	99.94%	90.3787	25.9278	4817118	0.994674687192076
2016LSAL03888	Salmonella	0	False	0	0	61956	4640 + 36 part	1.35	12	1	1	14.55	0	0	0	0 + 3 part	0	1.001	52.1	99.079	6	12	952514	952795	6	12	221693	178904	221693	178904	220814	52.18	4842908	4800330	4877432	4882641	4867542	4848350	4838014	4848350	4686932	76127	99.94%	138.038	33.9716	4832708	0.997893827427653
2016LSAL03889	Salmonella	0	False	0	0	61956	4640 + 36 part	1.42	14	1	1	14.78	0	0	0	0 + 3 part	0	1.001	52.1	99.064	5	11	1067912	1067913	5	11	297778	180562	297778	180562	224381	52.18	4842908	4800007	4876491	4881859	4867288	4849240	4849240	4849240	4698158	76127	99.94%	105.032	25.369	4828277	0.996978881283725
2016LSAL03912	Salmonella	0	False	0	0	61956	4640 + 33 part	1.4	12	2	2	15.31	0	0	0	0 + 3 part	0	1	52.1	99.021	5	10	544750	1065367	5	10	363171	153790	363171	153790	363171	52.18	4842908	4796964	4874055	4878708	4865263	4841665	4831484	4853428	4634461	76163	99.9%	101.341	23.9724	4826445	0.99660059617073
2016LSAL04255	Salmonella	1	False	0	0	61956	4633 + 41 part	1.29	11	1	1	15.11	0	0	0	0 + 3 part	0	1.001	52.1	99.073	7	14	952701	952701	7	14	192116	115191	192116	115191	192056	52.18	4842908	4799942	4876821	4882480	4867147	4833968	4802626	4852510	4592004	76145	99.94%	86.1056	21.7162	4814188	0.994069678796293
2016LSAL04256	Salmonella	3	False	0	0	61956	4639 + 35 part	1.42	13	1	1	14.69	0	0	0	6 + 3 part	0	1.001	52.1	99.068	5	11	952513	952794	5	11	224381	179343	224381	179343	224381	52.18	4842908	4799873	4878612	4884992	4865199	4839317	4828981	4850853	4681627	77621	99.94%	69.3279	20.2718	4772382	0.98543726207477
2016LSAL04307	Salmonella	1	False	0	0	61956	4642 + 34 part	1.35	12	1	1	14.82	0	0	0	0 + 3 part	0	1.001	52.09	99.072	5	10	1067632	1067913	5	10	363276	180553	363276	180553	363276	52.18	4842908	4799770	4876948	4881608	4868820	4847410	4837229	4847410	4655322	76154	99.94%	105.844	25.8171	4827404	0.996798617690033
2016LSAL04464	Salmonella	0	False	0	0	61956	4638 + 35 part	1.27	12	1	1	14.74	0	0	0	1 + 3 part	0	1.001	52.1	99.066	5	12	1067912	1067913	5	12	317650	124214	317650	124214	317648	52.18	4842908	4800125	4877321	4882573	4867913	4842366	4832185	4853275	4621507	76497	99.97%	100.154	24.8302	4823263	0.995943552923161
2016LSAL04467	Salmonella	0	False	0	0	61956	4640 + 33 part	1.46	12	1	1	14.78	0	0	0	0 + 3 part	0	1	52.1	99.065	5	11	1067516	1067516	5	11	296930	180544	296930	180544	225505	52.18	4842908	4799289	4876012	4881159	4867606	4850758	4840422	4857049	4689340	76127	99.94%	108.333	26.7783	4823887	0.996072401127587
2016LSAL04470	Salmonella	0	False	0	0	61956	4639 + 36 part	1.4	12	1	1	14.55	0	0	0	0 + 3 part	0	1.001	52.1	99.069	5	11	952793	952794	5	11	224381	179226	224381	179226	224381	52.18	4842908	4800148	4876950	4883793	4867856	4849182	4838846	4849182	4656950	76136	99.94%	134.939	32.7964	4832259	0.997801114536968
2016LSAL04472	Salmonella	0	False	0	0	61956	4636 + 37 part	1.44	11	1	1	14.72	0	0	0	0 + 3 part	0	1.001	52.1	99.056	7	14	620445	620726	7	14	221271	149933	221271	149933	220468	52.18	4842908	4799093	4876253	4883343	4866798	4849774	4839438	4849774	4688356	76136	99.94%	130.367	38.3377	4813993	0.99402941373241
2016LSAL04483	Salmonella	0	False	0	0	61956	4638 + 37 part	1.38	13	1	1	14.67	0	0	0	0 + 3 part	0	1.001	52.1	99.068	7	13	952793	952794	7	13	195691	153948	195691	153948	195691	52.18	4842908	4800039	4876818	4882759	4867047	4845407	4835071	4850718	4656728	76145	99.94%	144.138	36.2576	4832472	0.997845096375979
2016LSAL04484	Salmonella	0	False	0	0	61956	4642 + 34 part	1.38	11	1	1	14.55	0	0	0	0 + 3 part	0	1	52.1	99.079	5	11	952793	952794	5	11	296938	180621	296938	180621	225505	52.18	4842908	4800020	4876835	4882619	4866896	4851015	4840679	4856788	4689429	76145	99.94%	118.909	32.7935	4824903	0.996282192434793
2016LSAL04597	Salmonella	0	False	0	0	61956	4636 + 36 part	1.33	12	2	2	14.78	0	0	0	0 + 3 part	0	1	52.09	99.035	5	11	1067911	1067912	5	11	317665	133869	317665	133869	317665	52.18	4842908	4798066	4874705	4879553	4865898	4840350	4840350	4851260	4689100	76145	99.9%	120.03	28.5165	4831352	0.997613830368035
2017LSAL00060	Salmonella	0	False	0	0	61956	4642 + 34 part	1.38	11	1	1	14.78	0	0	0	0 + 3 part	0	1.001	52.1	99.078	6	12	677753	677754	6	12	275038	180562	275038	180562	224108	52.18	4842908	4800429	4877221	4882243	4867680	4846828	4836647	4853119	4654753	76145	99.94%	118.656	28.1221	4832604	0.997872352726915
2017LSAL00063	Salmonella	0	False	0	0	61956	4635 + 38 part	1.33	12	1	1	14.76	0	0	0	0 + 3 part	0	1.001	52.1	99.068	7	14	952436	952437	7	14	207279	153948	207279	153948	207266	52.18	4842908	4800207	4877011	4882306	4864463	4843378	4796692	4843378	4649742	76145	99.94%	107.367	26.7359	4825464	0.996398031926272
2017LSAL00065	Salmonella	0	False	0	0	61956	4637 + 39 part	1.35	12	1	1	14.63	0	0	0	0 + 3 part	0	1.001	52.1	99.076	6	12	792871	792872	6	12	275038	137920	275038	137920	275038	52.18	4842908	4800102	4876835	4882293	4867479	4846789	4836608	4846789	4613979	76145	99.94%	95.8823	23.3715	4823964	0.996088300665633
2017LSAL00066	Salmonella	0	False	0	0	61956	4643 + 33 part	1.38	11	1	1	14.51	0	0	0	4 + 3 part	0	1.001	52.1	99.075	5	11	952514	952795	5	11	296938	180444	296938	180444	223089	52.18	4842908	4799969	4878220	4884393	4866832	4849155	4838819	4855446	4687737	77134	99.94%	77.0089	23.3458	4771528	0.985260921743713
2017LSAL01361	Salmonella	0	False	0	0	61956	4640 + 37 part	1.38	14	1	1	14.63	0	0	0	0 + 3 part	0	1.001	52.1	99.07	5	10	952513	952794	5	10	296937	180750	296937	180750	225505	52.18	4842908	4799884	4876975	4882237	4866498	4850169	4839833	4850169	4688751	76145	99.94%	124.993	33.5067	4830494	0.997436664086949
2017LSAL01576	Salmonella	0	False	0	0	61956	4641 + 35 part	1.46	10	1	1	14.3	0	0	0	0 + 3 part	0	1	52.1	99.084	6	12	819501	819501	6	12	224381	175430	224381	175430	223080	52.18	4842908	4800277	4877053	4881565	4867789	4844607	4834271	4856031	4652545	76136	99.94%	118.918	30.4371	4829012	0.997130649601438
2017LSAL01577	Salmonella	1	False	0	0	61956	4636 + 36 part	1.48	12	1	1	14.38	0	0	0	3 + 3 part	0	1.001	52.1	99.071	6	12	952282	952283	6	12	217373	175488	217373	175488	217300	52.18	4842908	4800098	4877872	4883543	4867072	4844242	4833906	4855763	4652138	76865	99.94%	46.9895	15.991	4181140	0.863353175406182
2017LSAL02562	Salmonella	0	False	0	0	61956	4636 + 33 part	1.52	9	2	2	14.73	0	0	0	0 + 3 part	0	1.002	52.1	98.97	6	12	550531	555432	6	12	298042	181312	298042	181312	224381	52.18	4842908	4796718	4878409	4883920	4869611	4851562	4841381	4857853	4646720	76118	99.94%	120.308	28.7665	4829885	0.99731091319513
2017LSAL02563	Salmonella	0	False	0	0	61956	4635 + 37 part	1.48	15	2	2	16.03	0	0	0	0 + 3 part	0	1.001	52.1	99.046	7	13	792296	795090	7	13	224381	154096	224381	154096	224381	52.18	4842908	4799809	4876903	4881395	4865992	4844563	4813324	4850854	4666374	76145	99.94%	92.4306	22.8322	4820221	0.995315417926585
2017LSAL02634	Salmonella	0	False	0	0	61956	4639 + 38 part	1.38	12	1	1	14.55	0	0	0	0 + 3 part	0	1.001	52.09	99.071	6	13	952514	952795	6	12	224381	133869	224381	137903	224101	52.18	4842908	4799713	4876792	4881601	4868082	4849956	4839620	4856247	4528657	76136	99.94%	91.0264	22.5229	4816162	0.994477285135295
2017LSAL02635	Salmonella	0	False	0	0	61956	4640 + 32 part	1.48	11	1	1	14.57	0	0	0	0 + 3 part	0	1.001	52.1	99.083	6	12	952513	952794	6	12	221693	174091	221693	174091	220814	52.18	4842908	4800280	4877353	4882619	4866958	4848966	4838630	4855257	4687548	76136	99.94%	112.272	28.184	4827275	0.996771980801618
2017LSAL03230	Salmonella	0	False	0	0	61956	4636 + 37 part	1.54	13	1	1	14.4	0	0	0	1 + 3 part	0	1	52.09	99.052	5	11	952784	953065	5	11	225504	180535	225504	180535	225504	52.18	4842908	4798362	4878855	4884871	4870113	4850524	4840188	4850524	4689105	79608	99.93%	122.617	33.9016	4828752	0.997076962849594
2017LSAL03264	Salmonella	0	False	0	0	61956	4640 + 35 part	1.4	11	1	1	14.48	0	0	0	0 + 3 part	0	1.001	52.1	99.084	6	12	952793	952794	6	12	221697	178904	221697	178904	220818	52.18	4842908	4800541	4877412	4883253	4866673	4848159	4837823	4853932	4686741	76145	99.94%	167.009	40.9974	4836262	0.998627684027861
2017LSAL03539	Salmonella	1	False	0	0	61956	4640 + 36 part	1.67	12	1	1	14.82	0	0	0	0 + 3 part	0	1	52.1	99.064	5	10	952433	952714	5	10	348110	153948	348110	153948	348110	52.18	4842908	4798833	4875963	4880573	4868067	4850018	4818766	4856309	4638921	76127	99.94%	100.455	22.8418	4827950	0.996911359868905
2017LSAL03540bis	Salmonella	0	False	0	0	61956	4638 + 37 part	1.69	11	1	1	15.05	0	0	0	0 + 3 part	0	1.001	52.1	99.074	6	13	952712	952713	6	13	198684	174066	198684	174066	198684	52.18	4842908	4799951	4876694	4881916	4867847	4846310	4836129	4857739	4654400	76127	99.94%	111.89	28.9965	4823185	0.995927446897608
2017LSAL03629	Salmonella	0	False	0	0	61956	4631 + 38 part	1.36	11	1	1	14.36	0	0	0	1 + 3 part	0	1.002	52.06	98.961	7	14	550554	555455	7	13	221190	153857	221190	163913	220311	52.18	4842908	4794645	4962470	4968708	4954666	4930990	4930990	4936122	4720483	162473	99.94%	90.1052	21.9918	4822287	0.995742021116238
2017LSAL03630	Salmonella	0	False	0	0	61956	4641 + 37 part	1.4	13	1	1	14.38	0	0	0	0 + 3 part	0	1.001	52.1	99.082	5	11	952513	952794	5	10	296931	180106	296931	180621	225505	52.18	4842908	4800350	4877401	4883324	4867386	4845327	4834991	4850463	4653261	76145	99.94%	91.1977	25.2488	4803389	0.991839820207198
2017LSAL04114	Salmonella	6	False	0	0	61956	4636 + 37 part	1.4	13	1	1	14.51	0	0	0	3 + 3 part	0	1.001	52.1	99.073	6	13	952435	952436	6	12	221267	179343	221267	180562	220501	52.18	4842908	4800323	4877896	4884377	4865613	4848014	4837678	4848014	4686596	76896	99.94%	52.3697	16.6307	4488075	0.926731418395724
2016LSAL00221	Salmonella	3	False	0	0	61956	4626 + 40 part	1.5	15	2	2	14.89	0	0	0	0 + 3 part	0	1.001	52.1	98.996	7	13	544528	544528	7	13	224290	161791	224290	161791	224290	52.18	4842908	4795458	4873096	4875738	4863527	4824657	4824657	4840323	4673575	76068	99.92%	99.4526	28.6777	4685141	0.967423085468483
2016LSAL00318	Salmonella	2	False	0	0	61956	4610 + 49 part	1.55	16	2	2	15.56	0	0	0	0 + 3 part	0	1.001	52.14	98.758	8	15	421922	421922	8	14	232758	146561	232758	153948	224290	52.18	4842908	4784765	4861820	4863029	4844419	4803983	4803983	4810274	4598729	76106	99.76%	99.2631	31.2572	4550604	0.939642875726733
2016LSAL00344	Salmonella	0	False	0	0	61956	4616 + 47 part	1.59	15	1	1	15.44	0	0	0	0 + 4 part	0	1.001	52.11	98.95	8	14	424118	424118	8	14	261265	161659	261265	161659	232758	52.18	4842908	4794179	4871646	4875712	4856892	4804922	4768797	4824326	4494830	76201	99.89%	88.3351	33.3724	4518843	0.933084626013957
2016LSAL00356	Salmonella	3	False	0	0	61956	4588 + 59 part	1.49	15	4	5	17.04	0	0	0	1 + 3 part	0	1.001	52.16	98.529	7	13	495445	495445	7	13	259429	181651	259429	181651	224381	52.18	4842908	4773121	4853588	4854523	4841215	4788535	4766883	4814658	4575904	77905	99.74%	97.089	32.6866	4495741	0.928314351625098
2016LSAL00622	Salmonella	2	False	0	0	61956	4359 + 225 part	1.45	18	18	23	17.35	0	0	0	1 + 4 part	0	1.001	52.44	96.739	44	87	159003	159003	45	90	34771	20975	34601	19910	34471	52.18	4842908	4685063	4768199	4770146	4717784	4283632	3288785	4487366	1357536	77351	98.68%	74.4821	40.2971	3879184	0.801003033714454
2016LSAL00623	Salmonella	1	False	0	0	61956	4466 + 150 part	1.56	16	14	14	16.79	0	0	0	1 + 3 part	0	1.001	52.32	97.644	26	52	227682	227682	26	52	63783	33469	63783	33469	60695	52.18	4842908	4731274	4809964	4812390	4767676	4542571	4053516	4636676	2815174	75807	99.16%	90.633	37.4259	4323702	0.892790447392352
1SD0004	Salmonella	0	False	0	0	61956	4637 + 35 part	1.38	11	1	1	14.67	0	0	0	0 + 3 part	0	1.001	52.09	99.071	6	12	1067912	1067913	6	12	221190	173954	221190	173954	220501	52.18	4842908	4799763	4876581	4882243	4867200	4840901	4830720	4852328	4610099	76145	99.94%	111.037	27.7414	4829370	0.997204572128977
1SD0011	Salmonella	0	False	0	0	61956	4640 + 36 part	1.46	9	1	1	14.96	0	0	0	0 + 3 part	0	1.001	52.1	99.083	6	12	952703	952703	6	12	221693	178904	221693	178904	220814	52.18	4842908	4800471	4877297	4883023	4868009	4848978	4817553	4848978	4635724	76127	99.94%	112.052	29.0267	4827144	0.996744930938188
1SD0029	Salmonella	0	False	0	0	61956	4636 + 36 part	1.29	10	1	1	14.4	0	0	0	0 + 3 part	0	1.001	52.1	99.069	7	14	896250	896250	7	14	199059	123677	199059	123677	199059	52.18	4842908	4800405	4877223	4882174	4866539	4846205	4836024	4851978	4610731	76145	99.94%	116.58	27.8001	4830913	0.997523182352421
1SD0043	Salmonella	0	False	0	0	61956	4641 + 37 part	1.44	12	2	2	15.01	0	0	0	0 + 3 part	0	1.001	52.09	99.066	7	12	420637	582108	7	12	298010	171568	298010	171568	224381	52.18	4842908	4799747	4876338	4880872	4868361	4850236	4850236	4850236	4656452	76145	99.94%	110.407	25.4959	4830586	0.997455660937602
1SD0044	Salmonella	0	False	0	0	61956	4635 + 39 part	1.35	11	1	1	14.67	0	0	0	0 + 3 part	0	1.001	52.1	99.065	6	13	952435	952436	6	13	221266	123687	221266	123687	220387	52.18	4842908	4799924	4876821	4882565	4867542	4838911	4828730	4849494	4557412	76145	99.94%	112.279	25.3032	4831984	0.997744330472518
1SD0067	Salmonella	0	False	0	0	61956	4630 + 44 part	1.23	12	1	1	14.93	0	0	0	0 + 3 part	0	1.001	52.1	99.057	8	16	646304	646304	8	15	192116	122801	192116	123691	192056	52.18	4842908	4799732	4876537	4882544	4865378	4836896	4826715	4842008	4606382	76136	99.94%	107.717	25.2719	4830973	0.997535571602847
1SD0075	Salmonella	0	False	0	0	61956	4633 + 35 part	1.48	10	1	1	14.88	0	0	0	0 + 3 part	0	1.001	52.1	98.964	6	12	550540	555441	6	12	297777	179121	297777	179121	223779	52.18	4842908	4794156	4875978	4881354	4867052	4840988	4830652	4852418	4683702	76127	99.94%	109.719	26.7691	4829373	0.997205191591498
1SD0077	Salmonella	0	False	0	0	61956	4630 + 36 part	1.46	12	1	1	15.04	0	0	0	0 + 3 part	0	1.002	52.1	98.965	7	12	641313	646214	6	12	224381	180621	249248	180621	224381	52.18	4842908	4794566	4876351	4881676	4867383	4849240	4817815	4849240	4638058	76145	99.94%	97.6634	25.9058	4825115	0.996325967786297
1SD0078	Salmonella	0	False	0	0	61956	4639 + 35 part	1.4	11	1	1	14.74	0	0	0	0 + 3 part	0	1.001	52.1	99.07	7	14	948432	948433	7	14	220468	174965	220468	174965	220468	52.18	4842908	4799883	4876716	4880769	4869184	4839243	4829062	4844379	4677980	76145	99.94%	172.614	55.9423	4823612	0.996015617063136
1SD0091	Salmonella	1	False	0	0	61956	4637 + 35 part	1.4	10	2	3	14.32	0	0	0	1 + 3 part	0	1.001	52.1	99.051	7	13	708926	948186	7	13	220501	174060	220501	174060	220501	52.18	4842908	4799233	4876103	4880890	4866572	4833670	4823334	4839961	4676384	76233	99.94%	188.43	77.4932	4820106	0.995291671863269
1SD0092	Salmonella	0	False	0	0	61956	4628 + 39 part	1.4	14	1	1	15.13	0	0	0	0 + 3 part	0	1.002	52.1	98.959	9	16	550534	555455	8	16	191037	120935	199008	120935	191037	52.18	4842908	4794525	4876380	4882268	4867137	4848917	4817412	4848917	4598013	76145	99.94%	87.5704	23.907	4812897	0.993803103424637
1SD0099	Salmonella	0	False	0	0	61956	4637 + 37 part	1.46	10	2	2	14.4	0	0	0	0 + 3 part	0	1.002	52.1	98.967	6	12	550540	555443	6	12	298009	153790	298009	153790	249954	52.18	4842908	4794531	4876296	4881274	4867801	4849752	4794373	4856043	4600580	76127	99.94%	99.4788	23.2688	4830318	0.997400322285701
1SD0102	Salmonella	0	False	0	0	61956	4634 + 39 part	1.4	11	1	1	14.92	0	0	0	0 + 3 part	0	1.002	52.1	98.97	6	13	550538	555439	6	13	224381	132790	224381	132790	224381	52.18	4842908	4795229	4877028	4882269	4868080	4844822	4813320	4849956	4619509	76154	99.94%	108.036	26.9201	4828818	0.997090591025062
1SD0107	Salmonella	0	False	0	0	61956	4641 + 33 part	1.46	12	1	1	14.76	0	0	0	0 + 3 part	0	1.001	52.1	99.068	5	11	952786	952787	5	11	297776	180553	297776	180553	223867	52.18	4842908	4799722	4876515	4881860	4868099	4849974	4839638	4849974	4688388	76136	99.94%	209.888	45.4851	4837697	0.998923993600539
1SD0112	Salmonella	0	False	0	0	61956	4641 + 31 part	1.44	11	1	1	14.09	0	0	0	0 + 3 part	0	1.001	52.1	99.067	5	11	952453	952734	5	11	224381	180535	224381	180535	224381	52.18	4842908	4799269	4876273	4881808	4867958	4849832	4839496	4856123	4688319	76127	99.94%	185.878	43.394	4837267	0.998835203972489
1SD0118	Salmonella	0	False	0	0	61956	4642 + 35 part	1.46	11	1	1	14.19	0	0	0	0 + 3 part	0	1	52.1	99.068	6	12	661330	661611	6	11	252838	180535	252838	181340	252815	52.18	4842908	4799155	4876172	4881628	4869291	4850633	4840452	4856924	4651223	76127	99.94%	186.235	70.1451	4817996	0.994855983223303
1SD0126	Salmonella	0	False	0	0	61956	4633 + 37 part	1.38	11	1	1	14.02	0	0	0	0 + 3 part	0	1.002	52.1	98.978	7	13	517090	521991	7	13	223573	153790	223573	153790	223573	52.18	4842908	4795257	4876969	4882420	4867667	4841556	4830211	4846677	4635554	76136	99.94%	100.387	24.7897	4825654	0.99643726455262
1SD0128	Salmonella	0	False	0	0	61956	4636 + 36 part	1.52	11	2	2	14.53	0	0	0	0 + 3 part	0	1	52.1	99.022	5	10	544323	1065102	5	10	363139	179090	363139	179090	363139	52.18	4842908	4796636	4873876	4878642	4865463	4842289	4831953	4853705	4622682	76127	99.89%	102.423	25.0064	4823122	0.995914438184661
1SD0136	Salmonella	0	False	0	0	61956	4638 + 34 part	1.54	11	1	1	14.34	0	0	0	0 + 3 part	0	1.001	52.1	99.067	6	12	952434	952715	6	12	221194	179884	221194	179884	220315	52.18	4842908	4799584	4876513	4881672	4867523	4849398	4839002	4855689	4622383	76127	99.94%	94.7218	24.2541	4822203	0.995724676165643
1SD0143	Salmonella	0	False	0	0	61956	4640 + 35 part	1.46	12	1	1	14.4	0	0	0	0 + 3 part	0	1.001	52.09	99.072	8	14	495312	495312	7	13	224381	175440	249527	179021	223079	52.18	4842908	4800050	4876849	4881071	4866356	4844236	4833900	4855663	4652135	76136	99.93%	89.913	23.6641	4821559	0.995591698211075
1SD0158	Salmonella	0	False	0	0	61956	4637 + 34 part	1.46	11	1	1	14.72	0	0	0	0 + 3 part	0	1	52.09	99.063	6	13	643079	643366	6	13	252768	171566	252768	171566	252710	52.18	4842908	4799041	4875913	4880533	4867708	4845635	4824433	4851926	4644400	76136	99.94%	94.2423	22.7666	4825229	0.996349507362106
1SD0176	Salmonella	0	False	0	0	61956	4633 + 38 part	1.38	12	1	1	14.96	0	0	0	0 + 3 part	0	1.002	52.1	98.979	7	13	550545	555446	7	13	224381	174330	224381	174330	224381	52.18	4842908	4795625	4876983	4881975	4868212	4847878	4847878	4853651	4653419	76145	99.94%	113.897	27.5457	4832175	0.997783769586372
1SD0223	Salmonella	0	False	0	0	61956	4642 + 34 part	1.4	13	1	1	14.57	0	0	0	0 + 3 part	0	1	52.1	99.064	6	11	646301	646301	6	11	298009	180535	298009	180535	257700	52.18	4842908	4799407	4875922	4881160	4868240	4850191	4829135	4856482	4677885	76127	99.94%	106.38	25.8463	4830299	0.997396399023066
1SD0265	Salmonella	1	False	0	0	61956	4639 + 34 part	1.48	11	1	1	14.46	0	0	0	0 + 3 part	0	1	52.1	99.076	6	12	903976	903976	6	12	221592	173954	221592	173954	220713	52.18	4842908	4800035	4876538	4881679	4867741	4850757	4850757	4857048	4620216	76136	99.94%	104.72	24.4252	4829441	0.997219232741981
1SD0267	Salmonella	0	False	0	0	61956	4633 + 34 part	1.36	8	1	1	14.62	0	0	0	0 + 3 part	0	1.001	52.1	98.974	8	16	550465	555366	8	16	191028	123684	191028	123684	191028	52.18	4842908	4794688	4876434	4882031	4868298	4835538	4804125	4856540	4609642	76136	99.94%	92.0922	23.9971	4823338	0.995959039486193
1SD0297	Salmonella	0	False	0	0	61956	4632 + 36 part	1.52	12	2	2	14.81	0	0	0	0 + 3 part	0	1	52.1	99.01	6	13	545405	552883	6	13	224381	137909	224381	137909	224381	52.18	4842908	4796485	4873298	4878020	4865736	4847848	4837667	4854139	4521695	76127	99.88%	90.2335	21.2054	4826146	0.99653885640611
1SD0299	Salmonella	0	False	0	0	61956	4632 + 34 part	1.44	11	1	2	14.5	0	0	0	0 + 3 part	0	1.002	52.09	98.965	9	16	550540	555441	9	15	192057	147760	192057	153510	191997	52.18	4842908	4795081	4876469	4880732	4868107	4851123	4851123	4857414	4590186	76127	99.94%	94.9972	22.4235	4828776	0.997081918549764
1SD0313	Salmonella	0	False	0	0	61956	4637 + 34 part	1.44	12	1	1	14.84	0	0	0	0 + 3 part	0	1	52.09	99.059	6	14	786623	786623	6	14	297777	123683	297777	123683	224381	52.18	4842908	4799206	4875843	4880839	4868204	4842104	4842104	4853503	4604939	76133	99.94%	96.1415	23.947	4824132	0.996122990566825
1SD0331	Salmonella	0	False	0	0	61956	4641 + 36 part	1.46	10	1	1	14.24	0	0	0	0 + 3 part	0	1	52.1	99.067	6	11	952435	952716	6	11	232757	181340	232757	181340	224381	52.18	4842908	4799005	4876121	4880235	4868526	4845341	4835160	4856768	4683910	76136	99.94%	183.286	58.5465	4820176	0.995306125988765
1SD0338	Salmonella	0	False	0	0	61956	4636 + 39 part	1.38	11	2	2	14.99	0	0	0	0 + 3 part	0	1.001	52.1	99.012	6	12	544750	1061005	6	12	232758	180562	232758	180562	224381	52.18	4842908	4796764	4873840	4879160	4863439	4841506	4831325	4841506	4649595	76145	99.89%	180.768	66.3678	4817644	0.994783299620806
1SD0345	Salmonella	0	False	0	0	61956	4642 + 37 part	1.42	10	1	1	14.48	0	0	0	0 + 3 part	0	1.001	52.1	99.075	5	11	952639	952640	5	11	296708	180535	296708	180535	222859	52.18	4842908	4799971	4876772	4880949	4867636	4849644	4839308	4855935	4657405	76136	99.94%	191.158	57.1222	4830595	0.997457519325166
1SD0346	Salmonella	0	False	0	0	61956	4643 + 33 part	1.42	10	1	1	14.01	0	0	0	0 + 3 part	0	1	52.1	99.07	5	11	952238	952547	5	11	298016	180535	298016	180535	224107	52.18	4842908	4799055	4876156	4881785	4868055	4850006	4839670	4856297	4688588	76136	99.94%	191.837	60.2899	4835403	0.998450311259268
1SD0364	Salmonella	0	False	0	0	61956	4639 + 32 part	1.46	13	1	1	14.99	0	0	0	0 + 3 part	0	1.001	52.1	99.065	6	13	952793	952794	6	12	224381	153790	224381	179226	224381	52.18	4842908	4799564	4876476	4881236	4868098	4849536	4839355	4849536	4688200	76145	99.94%	199.803	57.5614	4835900	0.998552935550293
1SD0367	Salmonella	0	False	0	0	61956	4637 + 35 part	1.38	12	1	1	14.57	0	0	0	0 + 3 part	0	1.001	52.1	99.068	6	13	646295	646295	6	13	317663	133970	317663	133970	317663	52.18	4842908	4799970	4876522	4882486	4867831	4841781	4822774	4846917	4671524	76136	99.94%	106.33	26.1107	4828912	0.997110000850729
1SD0393	Salmonella	1	False	0	0	61956	4627 + 41 part	1.54	9	1	1	14.88	0	0	0	0 + 3 part	0	1.002	52.09	98.951	9	16	550522	555429	9	16	189810	123708	189810	123708	189810	52.18	4842908	4794101	4875853	4881457	4866481	4840420	4830239	4851847	4551962	76127	99.93%	83.4306	21.1252	4816285	0.994502683098667
1SD0396	Salmonella	1	False	0	0	61956	4635 + 38 part	1.4	11	1	1	14.8	0	0	0	0 + 3 part	0	1.001	52.1	99.076	8	15	703232	703232	8	15	193149	123694	193149	123694	193118	52.18	4842908	4800605	4877465	4882680	4866039	4845705	4814212	4851478	4589938	76145	99.94%	101.194	27.546	4822456	0.995776917504937
1SD0410	Salmonella	0	False	0	0	61956	4640 + 35 part	1.58	11	1	1	14.44	0	0	0	0 + 3 part	0	1.001	52.1	99.064	5	11	952805	952806	5	11	298014	179225	298014	179225	224105	52.18	4842908	4799348	4876168	4881365	4868637	4842411	4832075	4853842	4684317	76136	99.94%	222.788	70.4097	4832643	0.997880405739692
1SD0416	Salmonella	3	False	0	0	61956	4638 + 34 part	1.44	12	1	1	14.46	0	0	0	2 + 3 part	0	1.001	52.1	99.072	6	12	948064	948065	6	12	221592	175523	221592	175523	220713	52.18	4842908	4800397	4877847	4882920	4866657	4841000	4830664	4852505	4679179	76632	99.93%	66.3775	19.6123	4749435	0.98069899324951
1SD0437	Salmonella	0	False	0	0	61956	4629 + 38 part	1.5	12	1	1	15.38	0	0	0	0 + 3 part	0	1.002	52.1	98.963	8	15	550540	555441	8	15	192116	115191	192116	115191	192056	52.18	4842908	4794743	4876478	4881944	4868104	4844945	4813678	4850056	4632039	76136	99.94%	101.266	26.3399	4825959	0.996500243242283
1SD0440	Salmonella	0	False	0	0	61956	4639 + 37 part	1.38	11	1	1	14.59	0	0	0	0 + 3 part	0	1.001	52.1	99.057	7	12	708825	709106	7	12	232758	181340	232758	181340	232758	52.18	4842908	4798965	4876533	4882316	4865917	4840037	4829856	4840037	4682906	76145	99.94%	192.95	74.3897	4825483	0.996401955188907
1SD0442	Salmonella	0	False	0	0	61956	4626 + 42 part	1.38	10	1	1	15.23	0	0	0	0 + 3 part	0	1.002	52.1	98.959	8	14	550527	555428	8	14	192095	154109	192095	154109	192035	52.18	4842908	4794797	4876548	4882326	4866016	4845092	4813839	4845092	4559008	76154	99.94%	108.271	26.2007	4830799	0.997499642776613
1SD0448	Salmonella	0	False	0	0	61956	4642 + 32 part	1.44	11	2	2	14.85	0	0	0	0 + 3 part	0	1	52.1	99.023	4	9	545642	950094	4	9	477097	185334	477097	185334	363139	52.18	4842908	4796637	4873641	4877837	4866440	4848391	4838210	4854682	4686960	76136	99.89%	194.44	55.3756	4827183	0.996752983950965
1SD0457	Salmonella	0	False	0	0	61956	4635 + 34 part	1.38	10	1	1	14.88	0	0	0	0 + 3 part	0	1.002	52.09	98.963	8	15	550521	555422	8	15	220435	153790	220435	153790	220388	52.18	4842908	4794502	4876243	4881591	4867618	4840005	4808739	4855860	4614093	76145	99.94%	92.3073	22.3123	4825665	0.996439535915198
1SD0460	Salmonella	0	False	0	0	61956	4634 + 37 part	1.42	9	1	1	14.92	0	0	0	0 + 3 part	0	1.002	52.1	98.976	7	13	698269	703170	7	13	220468	175459	220468	175459	220468	52.18	4842908	4795273	4877014	4882697	4867019	4835359	4825178	4845934	4589045	76145	99.94%	110.762	26.4266	4830968	0.997534539165311
1SD0509	Salmonella	0	False	0	0	61956	4634 + 38 part	1.31	10	1	1	14.69	0	0	0	0 + 3 part	0	1.002	52.09	98.962	6	12	641278	646179	6	12	327089	132803	327089	132803	327089	52.18	4842908	4794331	4876368	4881925	4867898	4841130	4830794	4846270	4606527	76136	99.94%	79.8689	21.8672	4809682	0.993139246089333
1SD0511	Salmonella	0	False	0	0	61956	4631 + 36 part	1.29	12	1	1	14.94	0	0	0	0 + 3 part	0	1.002	52.09	98.951	6	12	550540	555441	6	12	318418	153668	318418	153668	318418	52.18	4842908	4794044	4875791	4881117	4866715	4832666	4782319	4849040	4635369	76145	99.94%	102.17	24.3556	4829941	0.997322476495527
1SD0512	Salmonella	0	False	0	0	61956	4640 + 37 part	1.44	14	1	1	14.69	0	0	0	0 + 3 part	0	1.001	52.1	99.071	4	9	1067457	1067738	4	9	477098	185334	477098	185334	402541	52.18	4842908	4799905	4876955	4881869	4866716	4845181	4834845	4850318	4653063	76136	99.94%	145.982	40.3833	4820560	0.995385417191489
1SD0517	Salmonella	0	False	0	0	61956	4631 + 35 part	1.5	11	1	1	14.46	0	0	0	0 + 3 part	0	1.001	52.09	98.959	6	13	550440	555401	6	13	224381	154062	224381	154062	224381	52.18	4842908	4793831	4875606	4880103	4867934	4844764	4834583	4856176	4683720	76127	99.93%	111.207	27.4919	4828911	0.997109794363221
1SD0520	Salmonella	0	False	0	0	61956	4582 + 38 part	1.35	11	2	2	15.05	0	0	0	0 + 3 part	0	1.001	52.11	98.239	8	15	512471	515147	8	15	192109	133890	192109	133890	192049	52.18	4842908	4759753	4836692	4841986	4827712	4804533	4794352	4809664	4583694	76145	99.11%	102.416	23.9581	4786424	0.988336759649368
1SD0523	Salmonella	0	False	0	0	61956	4633 + 41 part	1.48	11	2	2	14.62	0	0	0	0 + 3 part	0	1.001	52.1	99	6	13	520334	949889	6	13	221389	137902	221389	137902	220510	52.18	4842908	4796666	4873457	4878536	4863378	4842453	4832117	4848744	4538271	76127	99.88%	92.1346	23.1163	4813999	0.994030652657453
1SD0534	Salmonella	0	False	0	0	61956	4641 + 34 part	1.48	14	1	1	15.3	0	0	0	0 + 3 part	0	1	52.1	99.046	4	9	1066601	1066884	4	9	404661	185334	404661	185334	363126	52.18	4842908	4798129	4875256	4880924	4866916	4849397	4839061	4849397	4687935	76145	99.92%	207.186	44.1615	4837271	0.998836029922518
1SD0579	Salmonella	1	False	0	0	61956	4641 + 33 part	1.4	11	1	1	14.63	0	0	0	0 + 3 part	0	1.001	52.1	99.075	5	10	1067632	1067913	5	10	362962	180580	362962	180580	362962	52.18	4842908	4800071	4877143	4882726	4867380	4846466	4836285	4846466	4685035	76145	99.94%	195.007	42.0355	4837915	0.998969007877085
1SD0600	Salmonella	0	False	0	0	61956	4636 + 35 part	1.42	11	1	1	15.12	0	0	0	0 + 3 part	0	1.002	52.1	98.978	7	13	641308	646236	6	12	224381	178904	298017	181340	224108	52.18	4842908	4795258	4877082	4882276	4868020	4849972	4839791	4849972	4657992	76136	99.94%	116.027	26.703	4831255	0.997593801079847
1SD0609	Salmonella	0	False	0	0	61956	4626 + 44 part	1.36	9	1	1	14.05	0	0	0	0 + 3 part	0	1.001	52.1	99.039	9	18	374862	375003	9	18	192618	103586	192618	103586	192618	52.18	4842908	4798564	4875652	4881603	4865838	4816556	4795433	4841544	4422722	76127	99.94%	82.5541	26.3188	4759359	0.9827481752699
1SD0610	Salmonella	0	False	0	0	61956	4635 + 38 part	1.44	10	1	1	14.59	0	0	0	0 + 3 part	0	1.001	52.1	99.052	6	12	1066455	1066496	6	12	224381	175429	224381	175429	224381	52.18	4842908	4799254	4876113	4881198	4865394	4839407	4829226	4850833	4647324	76136	99.94%	174.86	49.4674	4831105	0.997562827953783
1SD0623	Salmonella	0	False	0	0	61956	4584 + 34 part	1.43	9	2	2	14.65	0	0	0	0 + 3 part	0	1	52.11	98.242	6	13	631171	912413	6	13	198685	174091	198685	174091	198685	52.18	4842908	4759413	4836169	4842959	4827626	4810779	4800443	4810779	4618725	76145	99.11%	89.8353	22.6403	4787269	0.988511241592861
1SD0628	Salmonella	0	False	0	0	61956	4639 + 37 part	1.52	13	1	1	14.05	0	0	0	0 + 3 part	0	1.001	52.1	99.047	5	11	814742	814754	5	11	261118	185334	261118	185334	247909	52.18	4842908	4798635	4875926	4881350	4867561	4837614	4802508	4851623	4651163	76136	99.93%	167.103	63.6325	4817733	0.994801677008938
1SD0629	Salmonella	1	False	0	0	61956	4638 + 34 part	1.58	13	1	1	14.36	0	0	0	12 + 3 part	0	1.001	52.1	99.066	6	12	952525	952806	6	12	221194	179988	221194	179988	220435	52.18	4842908	4799691	4879809	4886120	4867388	4849711	4839375	4856002	4688293	79241	99.94%	72.0505	20.3265	4788547	0.988775132626926
1SD0636	Salmonella	0	False	0	0	61956	4638 + 36 part	1.4	11	1	1	14.44	0	0	0	1 + 3 part	0	1.001	52.03	99.065	5	11	1067554	1067835	5	10	363171	133869	363171	153790	363171	52.18	4842908	4799577	4908491	4913328	4900087	4874072	4863891	4885463	4607645	107927	99.94%	78.7991	18.7984	4815924	0.994428141108607
1SD0656	Salmonella	0	False	0	0	61956	4640 + 35 part	1.56	10	2	2	14.51	0	0	0	0 + 3 part	0	1.001	52.1	99.07	5	11	1067900	1067901	5	11	298042	181312	298042	181312	224381	52.18	4842908	4801370	4878152	4883578	4871014	4852965	4842784	4859256	4648294	76118	99.94%	173.519	47.4336	4834118	0.998184974812654
1SD0665	Salmonella	0	False	0	0	61956	4642 + 35 part	1.4	10	1	1	14.61	0	0	0	0 + 3 part	0	1.001	52.1	99.064	5	11	952794	952795	5	11	298010	180571	298010	180571	224101	52.18	4842908	4799098	4876256	4882208	4870585	4850891	4840555	4850891	4689305	76145	99.94%	191.06	54.2545	4834430	0.998249398914867
1SD0668	Salmonella	0	False	0	0	61956	4639 + 34 part	1.54	11	1	1	14.57	0	0	0	0 + 3 part	0	1.001	52.1	99.068	7	14	703205	703205	7	13	221696	153948	221696	178904	220817	52.18	4842908	4799948	4876422	4881532	4867825	4846739	4846739	4853030	4625086	76118	99.94%	81.9358	20.8384	4812319	0.993683753645537
1SD0692	Salmonella	1	False	0	0	61956	4638 + 39 part	1.61	13	1	1	14.72	0	0	0	0 + 3 part	0	1.001	52.1	99.061	6	12	952246	952527	6	12	221271	175423	221271	175423	220392	52.18	4842908	4799633	4876420	4881985	4866023	4839965	4839965	4851389	4662271	76127	99.94%	107.79	25.6171	4827758	0.996871714267543
1SD0699	Salmonella	0	False	0	0	61956	4637 + 36 part	1.48	13	1	1	14.95	0	0	0	0 + 3 part	0	1.001	52.1	99.049	6	12	948433	948434	6	12	224381	180471	224381	180471	224381	52.18	4842908	4799258	4876047	4882004	4866354	4840901	4830565	4840901	4618368	76127	99.94%	187.108	66.9727	4834601	0.99828470827858
1SD0721	Salmonella	0	False	0	0	61956	4639 + 34 part	1.44	10	2	2	14.89	0	0	0	0 + 3 part	0	1	52.1	99.021	6	12	520260	950095	6	12	221194	179121	221194	179121	220468	52.18	4842908	4796920	4873865	4879372	4865450	4848390	4838209	4854681	4686959	76136	99.89%	212.438	65.6697	4834094	0.998180019112484
1SD0726	Salmonella	0	False	0	0	61956	4640 + 38 part	1.35	11	1	1	14.63	0	0	0	0 + 3 part	0	1.001	52.1	99.065	5	11	952513	952794	5	11	298010	180562	298010	180562	224101	52.18	4842908	4799168	4876248	4883143	4866890	4845729	4835548	4845729	4688195	76145	99.94%	109.363	25.3626	4831766	0.997699316195972
1SD0727	Salmonella	0	False	0	0	61956	4638 + 38 part	1.42	11	1	1	14.76	0	0	0	0 + 3 part	0	1.001	52.1	99.08	5	11	1067632	1067913	5	11	224381	153790	224381	153790	224381	52.18	4842908	4799909	4877028	4882227	4867667	4844483	4834302	4849619	4683052	76145	99.94%	97.9675	22.9075	4828768	0.997080266649707
1SD0728	Salmonella	0	False	0	0	61956	4640 + 35 part	1.38	10	1	1	14.49	0	0	0	0 + 3 part	0	1.001	52.1	99.052	7	13	699102	699383	7	13	232758	180562	232758	180562	224101	52.18	4842908	4798551	4876162	4882472	4867532	4835035	4824854	4844764	4673604	76145	99.94%	196.532	68.6747	4831006	0.997542385690581
1SD0740	Salmonella	0	False	0	0	61956	4636 + 35 part	1.48	13	2	2	14.28	0	0	0	0 + 3 part	0	1	52.1	98.914	4	9	722626	1060412	4	9	477211	185334	477211	185334	363152	52.18	4842908	4792061	4868820	4874035	4861068	4843019	4832683	4849310	4681433	76145	99.79%	182.727	47.0699	4824449	0.996188447106573
1SD0753	Salmonella	2	False	0	0	61956	4636 + 36 part	1.5	13	1	1	14.4	0	0	0	9 + 3 part	0	1.001	52.09	99.073	5	11	951436	951804	5	11	224381	179021	224381	179021	224381	52.18	4842908	4799538	4879190	4883863	4866028	4843197	4832861	4854719	4681779	78443	99.94%	70.0945	20.2334	4781544	0.987329100614755
1SD0793	Salmonella	0	False	0	0	61956	4639 + 36 part	1.48	10	1	1	15.21	0	0	0	0 + 3 part	0	1.001	52.1	99.072	6	12	952435	952716	6	12	221194	179089	221194	179089	220315	52.18	4842908	4799787	4876855	4882947	4867398	4846511	4836175	4852802	4658491	76127	99.94%	159.836	40.2552	4837179	0.998817033071865
1SD0814	Salmonella	0	False	0	0	61956	4637 + 34 part	1.5	13	2	2	14.47	0	0	0	0 + 3 part	0	1.001	52.1	99.012	7	13	520260	700581	6	12	225505	179021	249521	180535	220817	52.18	4842908	4797114	4874048	4879326	4864281	4847882	4837546	4854173	4643063	76136	99.89%	91.2108	24.1445	4818067	0.994870643836307
1SD0823	Salmonella	0	False	0	0	61956	4639 + 35 part	1.48	12	1	1	13.94	0	0	0	0 + 3 part	0	1.001	52.1	99.074	6	12	661311	661311	6	12	327107	177541	327107	177541	327107	52.18	4842908	4800008	4876733	4880946	4868247	4850198	4840017	4856489	4658306	76127	99.94%	105.114	23.4446	4831069	0.997555394403528
1SD0827	Salmonella	0	False	0	0	61956	4635 + 37 part	1.61	11	1	1	14.65	0	0	0	0 + 3 part	0	1.001	52.09	99.059	7	13	952706	952706	7	13	220435	156452	220435	156452	220315	52.18	4842908	4799315	4876180	4882002	4867118	4840851	4811673	4852248	4664723	76145	99.94%	86.0961	21.6298	4813984	0.994027555344847
1SD0839	Salmonella	0	False	0	0	61956	4641 + 33 part	1.42	11	1	1	14.26	0	0	0	0 + 3 part	0	1.001	52.1	99.075	6	12	952435	952716	6	12	221194	179089	221194	179089	220402	52.18	4842908	4799853	4876917	4881166	4867538	4848915	4838579	4855206	4687439	76127	99.94%	188.292	43.9969	4837780	0.998941132063628
1SD0854	Salmonella	0	False	0	0	61956	4639 + 33 part	1.42	10	1	1	14.28	0	0	0	1 + 3 part	0	1.001	52.1	99.067	6	12	952261	952542	6	12	221270	179884	221270	179884	220391	52.18	4842908	4799434	4876591	4882300	4865935	4841515	4831179	4853406	4653286	76265	99.94%	168.148	61.8642	4832905	0.99793450546655
1SD0856	Salmonella	0	False	0	0	61956	4642 + 33 part	1.5	9	1	1	14.4	0	0	0	0 + 3 part	0	1.001	52.1	99.056	7	13	709026	709027	7	13	232758	180526	232758	180526	223312	52.18	4842908	4798766	4876038	4881045	4867667	4843833	4833497	4850124	4682415	76136	99.94%	183.859	66.9302	4833291	0.998014209644288
1SD0869	Salmonella	0	False	0	0	61956	4643 + 33 part	1.52	13	1	1	15.09	0	0	0	0 + 3 part	0	1.001	52.09	99.072	5	10	1067633	1067914	5	10	363282	181340	363282	181340	363282	52.18	4842908	4799555	4876575	4881659	4870360	4851184	4841003	4857475	4689509	76136	99.94%	178.834	54.6327	4826956	0.996706111286855
1SD0876	Salmonella	0	False	0	0	61956	4638 + 35 part	1.44	9	1	1	14.51	0	0	0	0 + 3 part	0	1.001	52.1	99.051	7	13	699898	699899	7	13	232757	180535	232757	180535	224100	52.18	4842908	4798663	4876009	4881045	4868177	4830135	4819799	4844851	4672681	76127	99.94%	185.941	69.233	4822773	0.995842374044686
1SD0881	Salmonella	0	False	0	0	61956	4641 + 31 part	1.44	10	1	1	14.32	0	0	0	0 + 3 part	0	1.001	52.1	99.067	6	12	952434	952715	6	12	221592	178904	221592	178904	220713	52.18	4842908	4799437	4876501	4880849	4869499	4846061	4835725	4852352	4688775	76127	99.94%	182.66	56.0595	4823964	0.996088300665633
1SD0883	Salmonella	0	False	0	0	61956	4637 + 35 part	1.54	11	1	1	15.49	0	0	0	1 + 3 part	0	1.001	52.1	99.061	6	12	1063296	1063297	6	12	225505	180535	225505	180535	225505	52.18	4842908	4799658	4876551	4881238	4866331	4841009	4830673	4847300	4679591	76210	99.94%	152.703	55.9377	4816529	0.994553066050398
1SD0886	Salmonella	0	False	0	0	61956	4640 + 34 part	1.48	11	1	1	14.3	0	0	0	0 + 3 part	0	1.001	52.1	99.057	6	11	947997	948278	6	11	232758	180622	232758	180622	232758	52.18	4842908	4798737	4875856	4881207	4866750	4837681	4827345	4849112	4680227	76136	99.94%	183.066	70.5029	4832282	0.997805863749631
1SD0902	Salmonella	0	False	0	0	61956	4642 + 34 part	1.54	11	1	1	14.57	0	0	0	0 + 3 part	0	1.001	52.1	99.058	6	12	948278	948279	6	12	232758	180535	232758	180535	232758	52.18	4842908	4799080	4875879	4879874	4867770	4845677	4835496	4851968	4684414	76136	99.94%	208.684	58.2978	4833153	0.997985714368309
1SD0905	Salmonella	0	False	0	0	61956	4633 + 37 part	1.63	12	1	1	14.8	0	0	0	0 + 3 part	0	1.001	52.09	99.053	8	15	699076	699357	8	15	199035	162543	199035	162543	199030	52.18	4842908	4798891	4875922	4881086	4867488	4849600	4839204	4855891	4614885	76127	99.93%	90.6548	21.5703	4817447	0.994742621581909
1SD0912	Salmonella	1	False	0	0	61956	4637 + 35 part	1.4	12	1	1	14.9	0	0	0	0 + 3 part	0	1.001	52.09	99.057	5	12	952344	952344	5	12	327207	123696	327207	123696	327207	52.18	4842908	4799548	4876073	4882072	4865788	4839231	4818059	4844703	4642151	76163	99.94%	89.6223	21.5295	4825780	0.996463281978514
1SD0915	Salmonella	0	False	0	0	61956	4641 + 33 part	1.44	11	1	1	14.42	0	0	0	1 + 3 part	0	1.001	52.1	99.075	7	14	646275	646275	7	13	220468	133869	220468	153790	220468	52.18	4842908	4799844	4876899	4881737	4868735	4850686	4840505	4856977	4689255	76402	99.94%	110.832	25.9546	4832011	0.997749905635209
1SD0925	Salmonella	0	False	0	0	61956	4639 + 36 part	1.38	14	1	1	14.78	0	0	0	0 + 3 part	0	1.001	52.1	99.07	6	12	677736	677737	6	12	275040	137900	275040	137900	275040	52.18	4842908	4799887	4876672	4882252	4867683	4844095	4833914	4849558	4611318	76163	99.94%	90.5799	21.663	4822980	0.995885116958654
1SD0926	Salmonella	0	False	0	0	61956	4638 + 36 part	1.56	11	1	1	14.67	0	0	0	0 + 3 part	0	1.001	52.09	99.063	6	12	952249	952260	6	12	221592	180553	221592	180553	220713	52.18	4842908	4799382	4876176	4880645	4866965	4846040	4835704	4852331	4688659	76127	99.94%	106.458	25.2346	4828550	0.997035252373161
1SD0952	Salmonella	0	False	0	0	61956	4640 + 35 part	1.54	11	2	2	14.46	0	0	0	0 + 3 part	0	1.001	52.1	98.991	6	12	646301	646301	6	12	298033	179225	298033	179225	199236	52.18	4842908	4795730	4872620	4878469	4864345	4844427	4833722	4850718	4655914	76127	99.86%	105.424	24.2986	4827928	0.996906817143749
1SD0958	Salmonella	0	False	0	0	61956	4634 + 39 part	1.31	12	1	1	14.72	0	0	0	0 + 3 part	0	1.001	52.09	99.057	5	12	1067633	1067914	5	11	327230	137924	327230	153510	327229	52.18	4842908	4799075	4876231	4882096	4866850	4848725	4817512	4848725	4551561	76145	99.94%	103.035	23.7693	4831232	0.997589051867184
1SD0959	Salmonella	0	False	0	0	61956	4640 + 35 part	1.38	13	1	1	14.8	0	0	0	0 + 3 part	0	1	52.09	99.077	5	11	1067912	1067913	5	11	297778	153790	297778	153790	224381	52.18	4842908	4799850	4876661	4881615	4867387	4846473	4836292	4846473	4685042	76163	99.94%	98.4772	23.3674	4829009	0.997130030138917
1SD0965	Salmonella	0	False	0	0	61956	4643 + 33 part	1.63	10	1	1	13.94	0	0	0	0 + 3 part	0	1	52.1	99.073	6	12	952431	952712	6	12	223573	153790	223573	153790	223573	52.18	4842908	4799227	4876386	4880928	4868777	4845593	4834248	4857019	4655738	76127	99.94%	93.5474	21.1488	4823399	0.995971635224126
1SD0969	Salmonella	0	False	0	0	61956	4634 + 39 part	1.52	10	2	2	14.78	0	0	0	1 + 3 part	0	1	52.09	99.037	8	14	729402	894612	7	14	189772	153948	199035	153948	185204	52.18	4842908	4797917	4878846	4884556	4871570	4844164	4812926	4855585	4602443	80268	99.9%	86.21	20.5749	4815318	0.994303009679308
1SD0971	Salmonella	1	False	0	0	61956	4639 + 35 part	1.6	11	1	1	14.01	0	0	0	8 + 3 part	0	1.001	52.1	99.078	6	12	951594	951875	6	12	221592	179668	221592	179668	220713	52.18	4842908	4800176	4879151	4884578	4866147	4848708	4838372	4854999	4686792	78098	99.93%	65.2893	18.5008	4746952	0.980186284769399
1SD0974	Salmonella	0	False	0	0	61956	4637 + 36 part	1.52	12	1	1	14.8	0	0	0	0 + 3 part	0	1	52.1	99.073	6	13	661290	661290	6	13	224381	133970	224381	133970	224381	52.18	4842908	4799557	4876387	4881294	4868275	4850261	4840080	4856552	4619885	76172	99.93%	97.2063	24.1292	4814131	0.994057909008389
1SD0978	Salmonella	0	False	0	0	61956	4630 + 40 part	1.57	12	2	2	14.61	0	0	0	0 + 3 part	0	1.001	52.1	98.92	5	12	722625	1060236	5	12	224381	173893	224381	173893	220936	52.18	4842908	4792490	4869321	4873672	4860956	4837767	4827586	4849198	4603339	76154	99.79%	98.3687	23.7458	4814004	0.994031685094988
1SD0980	Salmonella	0	False	0	0	61956	4644 + 32 part	1.46	10	1	1	14.01	0	0	0	0 + 3 part	0	1	52.1	99.069	5	10	952547	952547	5	10	363139	153948	363139	153948	363139	52.18	4842908	4799451	4876173	4880392	4868781	4850732	4815270	4857023	4606282	76136	99.94%	86.8315	20.0789	4821091	0.995495062057755
1SD0981	Salmonella	0	False	0	0	61956	4635 + 38 part	1.38	11	2	2	14.2	0	0	0	0 + 3 part	0	1.001	52.09	99.049	8	16	469608	469608	8	16	192108	133970	192108	133970	192048	52.18	4842908	4798580	4875591	4880957	4865843	4844757	4820782	4851048	4557369	76141	99.94%	78.5825	19.2733	4807278	0.992642850122282
1SD0988	Salmonella	0	False	0	0	61956	4635 + 37 part	1.58	11	2	2	14.62	0	0	0	1 + 3 part	0	1.001	52.09	99.03	7	13	545536	545536	7	13	248301	180558	248301	180558	220818	52.18	4842908	4797846	4878715	4884283	4869318	4844082	4833746	4850373	4658026	80268	99.9%	95.4353	23.3292	4816108	0.994466134809912
1SD0991	Salmonella	0	False	0	0	61956	4636 + 36 part	1.56	11	1	1	14.5	0	0	0	0 + 3 part	0	1.002	52.09	98.961	6	12	545762	545762	6	12	296742	175427	296742	175427	222893	52.18	4842908	4794594	4876335	4880965	4867813	4843483	4833302	4854911	4653445	76118	99.92%	98.7451	22.454	4825071	0.996316882335985
1SD0998	Salmonella	0	False	0	0	61956	4633 + 39 part	1.58	11	2	2	14.6	0	0	0	1 + 3 part	0	1.001	52.09	99.029	5	11	729122	950689	5	11	328153	180543	328153	180543	224381	52.18	4842908	4797672	4878824	4884482	4868887	4843651	4833470	4849942	4614214	80268	99.9%	105.483	23.9852	4827288	0.99677466513921
1SD1008	Salmonella	0	False	0	0	61956	4641 + 33 part	1.44	10	1	1	14.44	0	0	0	0 + 3 part	0	1.001	52.1	99.075	6	12	952432	952713	6	12	221194	175430	221194	175430	220534	52.18	4842908	4799819	4876905	4881513	4868766	4844362	4834181	4855788	4683099	76127	99.94%	140.593	31.5254	4834046	0.998170107712143
1SD1011	Salmonella	1	False	0	0	61956	4636 + 36 part	1.54	13	2	2	14.64	0	0	0	1 + 3 part	0	1.001	52.09	99.024	6	13	729402	951046	6	13	224381	153950	224381	153950	221643	52.18	4842908	4797975	4878852	4885159	4869397	4844161	4833825	4850452	4686875	80268	99.91%	94.3102	22.5763	4819695	0.995206805497854
1SD1014	Salmonella	1	False	0	0	61956	4638 + 38 part	1.42	13	1	1	14.53	0	0	0	0 + 3 part	0	1.001	52.09	99.063	5	12	1067834	1067835	5	12	298009	133970	298009	133970	224100	52.18	4842908	4799583	4876107	4880729	4867371	4842546	4842546	4853973	4617569	76127	99.93%	76.9461	18.7123	4806863	0.992557157806838
1SD1016	Salmonella	0	False	0	0	61956	4640 + 33 part	1.46	10	1	1	14.42	0	0	0	0 + 3 part	0	1.001	52.1	99.078	6	12	952360	952641	6	12	221312	153948	221312	153948	220468	52.18	4842908	4799752	4876825	4882068	4868179	4848910	4838574	4855201	4644958	76136	99.94%	111.731	25.8811	4830094	0.997354069084112
1SD1027	Salmonella	0	False	0	0	61956	4639 + 35 part	1.44	11	1	1	14.32	0	0	0	80 + 3 part	0	1.001	52.12	99.078	6	12	952357	952358	6	12	221696	179667	221696	179667	220817	52.18	4842908	4800246	4897055	4902294	4867430	4849830	4839494	4856121	4688412	96212	99.94%	59.4933	17.4431	4695169	0.96949374218961
1SD1031	Salmonella	0	False	0	0	61956	4641 + 34 part	1.44	12	1	1	14.44	0	0	0	0 + 3 part	0	1.001	52.09	99.068	6	12	645953	645953	6	12	296929	153790	296929	153790	224381	52.18	4842908	4799813	4876621	4880765	4866527	4848402	4838066	4854693	4616532	76136	99.93%	84.7818	20.3933	4815790	0.994400471782656
1SD1034	Salmonella	0	False	0	0	61956	4639 + 34 part	1.42	12	1	1	14.13	0	0	0	0 + 3 part	0	1.001	52.1	99.074	5	11	952715	952716	5	11	224381	180535	224381	180535	224381	52.18	4842908	4799943	4876670	4881051	4867801	4849752	4839416	4856043	4657686	76127	99.94%	100.775	24.8115	4825771	0.99646142359095
1SD1049	Salmonella	0	False	0	0	61956	4634 + 34 part	1.52	11	2	2	14.99	0	0	0	0 + 3 part	0	1	52.1	99.023	6	13	520260	949736	6	12	221592	174230	221592	175431	220713	52.18	4842908	4796862	4873976	4878690	4866246	4835350	4825169	4854488	4673919	76136	99.89%	103.447	23.4001	4828148	0.99695224439531
1SD1051	Salmonella	0	False	0	0	61956	4642 + 34 part	1.38	11	1	1	14.3	0	0	0	0 + 3 part	0	1	52.1	99.07	6	12	952434	952715	6	12	224381	179121	224381	179121	224100	52.18	4842908	4799316	4876370	4881548	4868832	4850706	4840525	4856997	4689275	76127	99.94%	96.3829	22.0157	4829751	0.997283243869179
1SD1087	Salmonella	2	False	0	0	61956	4637 + 35 part	1.5	11	1	1	14.76	0	0	0	1 + 3 part	0	1.001	52.09	99.056	5	12	952189	952189	5	11	224381	179238	224381	180535	224381	52.18	4842908	4799287	4876147	4882168	4863653	4842941	4832700	4849232	4654969	76358	99.94%	44.8084	15.0017	4061966	0.838745233235899
1SD1089	Salmonella	0	False	0	0	61956	4642 + 33 part	1.58	11	1	1	14.65	0	0	0	0 + 3 part	0	1	52.1	99.079	6	12	952715	952716	6	12	224381	178904	224381	178904	222860	52.18	4842908	4799937	4876715	4881929	4868810	4849617	4839436	4855908	4688354	76127	99.94%	116.778	26.3355	4831352	0.997613830368035
1SD1095	Salmonella	0	False	0	0	61956	4640 + 34 part	1.52	14	1	1	14.61	0	0	0	0 + 3 part	0	1.001	52.1	99.07	4	9	1067379	1067660	4	9	371212	185334	371212	185334	370487	52.18	4842908	4799606	4876627	4882023	4867784	4851385	4841049	4857676	4689967	76127	99.94%	159.648	46.4849	4821621	0.995604500436515
1SD1103	Salmonella	1	False	0	0	61956	4642 + 34 part	1.44	10	1	1	14.53	0	0	0	0 + 3 part	0	1	52.1	99.075	6	13	952714	952715	6	13	221592	174060	221592	174060	220713	52.18	4842908	4799881	4876655	4881959	4868720	4850671	4840490	4856962	4689408	76127	99.94%	101.002	22.8305	4825425	0.996389978913496
1SD1107	Salmonella	6	False	0	0	61956	4639 + 36 part	1.42	12	1	1	14.88	0	0	0	10 + 3 part	0	1.001	52.1	99.063	6	12	952093	952094	6	12	221706	179021	221706	179021	220827	52.18	4842908	4800106	4879423	4884745	4864086	4844651	4834315	4844651	4687365	78620	99.93%	58.2882	16.4043	4693336	0.969115250589109
1SD1113	Salmonella	0	False	0	0	61956	4631 + 42 part	1.38	10	1	1	14.38	0	0	0	0 + 3 part	0	1.001	52.1	99.06	8	15	646285	646285	8	15	192108	137884	192108	137884	192048	52.18	4842908	4799181	4875980	4881956	4866572	4845486	4820324	4851777	4525508	76127	99.94%	90.9329	20.856	4821267	0.995531403859004
1SD1119	Salmonella	1	False	0	0	61956	4635 + 36 part	1.4	12	2	2	15.12	0	0	0	7 + 3 part	0	1.001	52.11	99.004	6	12	520335	950249	6	12	221265	179343	221265	179343	220501	52.18	4842908	4796833	4875573	4881826	4861918	4842483	4832147	4842483	4685197	77862	99.89%	74.0439	21.0276	4788159	0.988695015474174
1SD1129	Salmonella	1	False	0	0	61956	4640 + 33 part	1.46	11	1	1	14.25	0	0	0	13 + 3 part	0	1.001	52.1	99.08	6	12	952715	952716	6	12	221592	179021	221592	179021	220713	52.18	4842908	4800557	4880635	4885046	4866531	4850132	4839796	4856423	4688714	79481	99.94%	71.2303	18.5094	4792615	0.98961512380578
1SD1136	Salmonella	0	False	0	0	61956	4639 + 32 part	1.48	11	1	1	14.28	0	0	0	13 + 3 part	0	1.001	52.1	99.068	6	12	952435	952716	6	12	221194	179238	221194	179238	220501	52.18	4842908	4799580	4880015	4885083	4866519	4850045	4839709	4856336	4688627	79558	99.94%	76.8774	19.3377	4800239	0.991189384559855
1SD1143	Salmonella	1	False	0	0	61956	4637 + 36 part	1.52	14	1	1	14.74	0	0	0	4 + 3 part	0	1.001	52.09	99.059	5	11	952517	952529	5	11	362587	180535	362587	180535	362587	52.18	4842908	4799942	4877811	4883100	4866441	4847005	4836669	4853296	4689624	77177	99.93%	63.5232	17.889	4742766	0.979321928064708
1SD1145	Salmonella	0	False	0	0	61956	4644 + 32 part	1.48	10	1	1	14.73	0	0	0	0 + 3 part	0	1	52.1	99.081	5	11	952715	952716	5	11	296709	180548	296709	180548	222860	52.18	4842908	4800118	4876904	4880713	4869087	4849894	4818518	4856185	4667268	76127	99.94%	116.739	25.6389	4832296	0.997808754574731
1SD1150	Salmonella	0	False	0	0	61956	4635 + 37 part	1.38	10	1	1	14.93	0	0	0	0 + 3 part	0	1.001	52.1	99.035	7	14	698232	698975	7	14	224381	153790	224381	153790	224381	52.18	4842908	4798428	4875973	4882193	4865006	4839800	4808552	4846091	4630790	76151	99.94%	89.1404	21.3569	4825984	0.996505405429961
1SD1159	Salmonella	0	False	0	0	61956	4647 + 30 part	1.46	13	1	1	14.07	0	0	0	0 + 3 part	0	1.001	52.1	99.084	4	8	952514	952795	4	8	494223	220468	494223	220468	494223	52.18	4842908	4800145	4877174	4881308	4869154	4855345	4844000	4855345	4692664	76145	99.94%	204.597	45.2934	4837961	0.998978506302412
1SD1161	Salmonella	0	False	0	0	61956	4632 + 37 part	1.42	10	1	1	14.5	0	0	0	0 + 3 part	0	1.001	52.09	98.962	7	13	641197	646098	7	13	217272	163913	217272	163913	217272	52.18	4842908	4794166	4875905	4880852	4866836	4834065	4823729	4855078	4642003	76136	99.94%	82.914	20.3215	4815875	0.994418023220759
1SD1190	Salmonella	1	False	0	0	61956	4639 + 34 part	1.48	11	1	1	14.44	0	0	0	3 + 3 part	0	1.001	52.1	99.077	6	12	952715	952716	6	12	221592	175524	221592	175524	220713	52.18	4842908	4800341	4877983	4883306	4866927	4845263	4834927	4856819	4683442	76881	99.93%	61.5462	16.6724	4742198	0.979204643160679
1SD1226	Salmonella	1	False	0	0	61956	4636 + 37 part	1.52	11	1	1	14.55	0	0	0	1 + 3 part	0	1	52.09	99.065	5	12	896206	896206	5	12	225505	140927	225505	140927	225505	52.18	4842908	4799412	4876389	4882133	4865964	4841393	4831057	4852819	4644393	76372	99.94%	92.9233	25.259	4819513	0.995169224771563
1SD1234	Salmonella	1	False	0	0	61956	4638 + 35 part	1.52	13	1	1	15.3	0	0	0	0 + 3 part	0	1	52.1	99.047	5	10	951975	951976	5	9	369997	153948	369997	181340	369641	52.18	4842908	4797930	4875121	4881022	4867028	4849348	4839167	4849348	4645764	76145	99.92%	93.179	23.5665	4816689	0.994586104051533
1SD1240	Salmonella	0	False	0	0	61956	4641 + 34 part	1.44	12	1	1	14.63	0	0	0	0 + 3 part	0	1.001	52.1	99.07	5	10	952715	952716	5	10	363139	181185	363139	181185	363139	52.18	4842908	4799819	4876552	4881002	4868640	4850372	4840036	4856663	4658276	76127	99.94%	179.844	38.9214	4837415	0.998865764123539
1SD1243	Salmonella	0	False	0	0	61956	4640 + 38 part	1.4	11	1	1	14.86	0	0	0	0 + 3 part	0	1.001	52.09	99.064	5	10	952514	952795	5	10	298016	181185	298016	181185	224381	52.18	4842908	4799544	4876626	4882052	4867054	4843684	4833348	4843684	4686230	76145	99.94%	196.86	57.6073	4836449	0.998666297191687
1SD1249	Salmonella	0	False	0	0	61956	4640 + 39 part	1.44	12	1	1	14.67	0	0	0	0 + 3 part	0	1.001	52.09	99.066	5	11	1067833	1067834	5	11	261147	181186	261147	181186	232757	52.18	4842908	4799548	4876272	4881171	4867668	4850285	4839949	4855910	4688699	76127	99.94%	187.917	56.7309	4833841	0.998127777773189
1SD1257	Salmonella	0	False	0	0	61956	4641 + 32 part	1.46	10	1	1	14.68	0	0	0	0 + 3 part	0	1.001	52.1	99.049	7	12	699699	699980	7	12	232758	181341	232758	181341	232758	52.18	4842908	4798228	4876161	4881258	4869729	4835186	4825005	4850617	4673755	76136	99.94%	179.753	67.2328	4832970	0.997947927154511
1SD1260	Salmonella	0	False	0	0	61956	4640 + 37 part	1.42	11	1	1	14.67	0	0	0	0 + 3 part	0	1.001	52.1	99.074	6	12	896066	896363	6	12	224381	174060	224381	174060	222861	52.18	4842908	4799910	4877046	4882419	4867718	4843391	4833210	4848526	4681960	76163	99.94%	200.247	60.961	4835774	0.9985269181244
1SD1263	Salmonella	0	False	0	0	61956	4641 + 32 part	1.56	12	1	1	14.78	0	0	0	0 + 3 part	0	1	52.09	99.072	5	11	952330	952342	5	11	225367	180544	225367	180544	225367	52.18	4842908	4799423	4876218	4881063	4868977	4850833	4840497	4857124	4689320	76127	99.93%	177.098	45.4933	4835847	0.998541991712417
1SD1282	Salmonella	0	False	0	0	61956	4642 + 34 part	1.48	10	1	1	14.61	0	0	0	0 + 3 part	0	1	52.09	99.064	5	10	1066459	1066740	5	10	362962	181340	362962	181340	330095	52.18	4842908	4798837	4875840	4880878	4866529	4845443	4835262	4851734	4688144	76136	99.94%	195.15	46.2292	4837120	0.998804850308947
1SD1290	Salmonella	0	False	0	0	61956	4585 + 34 part	1.43	11	2	2	14.65	0	0	0	0 + 3 part	0	1.001	52.11	98.249	6	13	631263	912506	6	13	220468	174989	220468	174989	220468	52.18	4842908	4760238	4837045	4842306	4826476	4808428	4798247	4808428	4646997	76145	99.13%	205.756	55.7669	4792224	0.989534387190506
1SD1304	Salmonella	0	False	0	0	61956	4638 + 34 part	1.65	11	2	2	14.6	0	0	0	0 + 3 part	0	1.001	52.1	99.024	6	12	520324	950250	6	12	221697	178903	221697	178903	220818	52.18	4842908	4797292	4874366	4878662	4865488	4846295	4835959	4852586	4684877	76136	99.89%	182.801	53.6554	4833112	0.997977248380518
1SD1309	Salmonella	0	False	0	0	61956	4641 + 32 part	1.42	11	1	1	14.44	0	0	0	0 + 3 part	0	1.001	52.1	99.075	6	12	896344	896344	6	12	224381	153948	224381	153948	223082	52.18	4842908	4800168	4876919	4881996	4867088	4849039	4838703	4855330	4645087	76136	99.94%	113.194	28.7886	4823427	0.995977416874324
703	Salmonella	0	False	0	0	61956	4635 + 38 part	1.46	13	1	1	15.03	0	0	0	0 + 3 part	0	1.001	52.1	99.062	5	12	1067913	1067914	5	12	224381	180589	224381	180589	224381	52.18	4842908	4799798	4876587	4882428	4867102	4836607	4826426	4846188	4615833	76136	99.94%	93.3137	21.4731	4826647	0.996642306647163
704	Salmonella	0	False	0	0	61956	4635 + 41 part	1.38	13	3	3	14.59	0	0	0	0 + 3 part	0	1.001	52.08	99.047	5	10	952513	952794	5	10	317511	175366	317511	175366	226791	52.18	4842908	4798024	4832132	4838514	4822707	4796486	4767602	4801622	4596716	32547	99.94%	76.8877	24.4499	4807070	0.992599900720807
XSD0400	Salmonella	0	False	0	0	61956	4634 + 34 part	1.46	14	1	1	14.92	0	0	0	0 + 3 part	0	1.002	52.1	98.946	6	12	550525	555426	6	11	327098	133869	327098	153790	327098	52.18	4842908	4793899	4875360	4881116	4865438	4847758	4847758	4847758	4696718	76145	99.92%	102.526	25.4781	4826816	0.996677203035862
XSD0422	Salmonella	0	False	0	0	61956	4639 + 33 part	1.52	11	1	1	14.42	0	0	0	0 + 3 part	0	1.001	52.09	99.061	5	11	1067184	1067493	5	11	225505	180535	225505	180535	225505	52.18	4842908	4799051	4876161	4881817	4866507	4846622	4836286	4852913	4689336	76145	99.94%	139.698	44.211	4819912	0.995251613286893
XSD0423	Salmonella	0	False	0	0	61956	4640 + 34 part	1.44	13	1	1	14.38	0	0	0	0 + 3 part	0	1.001	52.1	99.067	5	11	952514	952795	5	11	225505	180564	225505	180564	225505	52.18	4842908	4799396	4876426	4883352	4867718	4850871	4840535	4850871	4689453	76145	99.94%	164.197	39.3098	4836735	0.998725352618716
XSD0424	Salmonella	0	False	0	0	61956	4586 + 31 part	1.43	11	2	2	14.36	0	0	0	0 + 3 part	0	1.001	52.11	98.232	6	12	630808	912259	6	12	221592	179668	221592	179668	220713	52.18	4842908	4758995	4836045	4841414	4827235	4810387	4800051	4816678	4648969	76145	99.11%	138.663	36.0745	4795152	0.990138982611274
XSD0425	Salmonella	1	False	0	0	61956	4635 + 39 part	1.42	11	1	1	14.49	0	0	0	0 + 3 part	0	1.001	52.1	99.054	6	12	1062193	1062234	6	12	224381	180535	224381	180535	224381	52.18	4842908	4799442	4876274	4880873	4867302	4833577	4823396	4839868	4680331	76145	99.94%	180.59	66.0306	4828935	0.997114750063392
XSD0426	Salmonella	0	False	0	0	61956	4640 + 34 part	1.44	9	1	1	14.22	0	0	0	0 + 3 part	0	1.001	52.1	99.044	7	13	699793	699794	7	13	232756	180535	232756	180535	224107	52.18	4842908	4798478	4875879	4880738	4867703	4833591	4823255	4849012	4672005	76145	99.94%	174.055	66.9661	4828571	0.99703958861081
XSD0427	Salmonella	0	False	0	0	61956	4637 + 35 part	1.38	9	1	1	13.78	0	0	0	0 + 3 part	0	1.001	52.1	99.055	8	14	709105	709106	8	14	221266	179667	221266	179667	220468	52.18	4842908	4799373	4876654	4881843	4866089	4839189	4827689	4839189	4645986	76145	99.94%	149.645	59.012	4814656	0.994166314949613
XSD0428	Salmonella	0	False	0	0	61956	4641 + 30 part	1.52	11	1	1	14.42	0	0	0	0 + 3 part	0	1	52.09	99.072	5	11	952359	952640	5	11	224381	180535	224381	180535	224381	52.18	4842908	4799147	4876160	4881494	4867853	4849728	4839392	4856019	4688310	76136	99.94%	162.378	56.9904	4824740	0.996248534971137
XSD0429	Salmonella	0	False	0	0	61956	4639 + 34 part	1.52	12	1	1	14.45	0	0	0	0 + 3 part	0	1.001	52.1	99.054	6	11	947996	948277	6	11	232758	180620	232758	180620	232758	52.18	4842908	4798729	4875742	4881179	4867147	4845054	4834718	4851345	4683636	76136	99.94%	170.342	57.6321	4831725	0.997690850208181
XSD0430	Salmonella	0	False	0	0	61956	4638 + 37 part	1.42	11	1	1	14.8	0	0	0	0 + 3 part	0	1.001	52.1	99.058	6	12	1063550	1063551	6	12	225833	180571	225833	180571	224381	52.18	4842908	4799237	4876037	4881642	4867928	4841230	4831049	4841230	4649178	76145	99.94%	179.247	58.7344	4826104	0.996530183930812
XSD0431	Salmonella	0	False	0	0	61956	4642 + 35 part	1.4	11	1	1	14.59	0	0	0	0 + 3 part	0	1.001	52.1	99.075	6	12	952794	952795	6	12	221265	179226	221265	179226	220468	52.18	4842908	4799885	4876687	4881235	4867551	4849503	4839167	4849503	4688085	76145	99.94%	160.898	53.0449	4822134	0.995710428527653
XSD0432	Salmonella	0	False	0	0	61956	4640 + 35 part	1.4	11	1	1	14.61	0	0	0	0 + 3 part	0	1.001	52.1	99.073	7	13	952513	952794	7	13	221267	179226	221267	179226	220468	52.18	4842908	4799962	4877044	4882340	4868870	4848834	4838498	4848834	4687248	76145	99.94%	175.269	55.7216	4822271	0.995738717316125
XSD0433	Salmonella	0	False	0	0	61956	4644 + 33 part	1.48	11	1	1	14.55	0	0	0	0 + 3 part	0	1.001	52.09	99.067	5	11	1067626	1067667	5	11	298016	180553	298016	180553	224381	52.18	4842908	4799459	4876301	4880743	4868678	4850553	4840217	4856844	4688732	76145	99.94%	173.182	46.3956	4835060	0.998379486044335
XSD0434	Salmonella	3	False	0	0	61956	4640 + 33 part	1.63	13	1	1	14.53	0	0	0	10 + 3 part	0	1.001	52.1	99.055	5	11	952794	952795	5	11	225505	180416	225505	180416	225505	52.18	4842908	4799103	4878288	4883538	4866618	4849770	4839434	4856061	4688352	78588	99.92%	63.7974	17.1528	4748735	0.980554451994545
XSD0435	Salmonella	1	False	0	0	61956	4638 + 34 part	1.42	11	1	1	14.15	0	0	0	14 + 3 part	0	1.001	52.1	99.062	6	12	952507	952548	6	12	221194	179239	221194	179239	220666	52.18	4842908	4799840	4880150	4886164	4865218	4845707	4835371	4851998	4688421	79673	99.94%	76.4846	19.7727	4802754	0.991708700640194
XSD0436	Salmonella	0	False	0	0	61956	4634 + 37 part	1.46	11	1	1	14.96	0	0	0	1 + 3 part	0	1.001	52.09	98.973	6	12	550461	555362	6	12	331691	180539	331691	180539	331648	52.18	4842908	4794995	4876676	4880849	4868411	4844898	4844898	4856653	4634223	76433	99.94%	85.9577	20.144	4823261	0.995943139948147
XSD0437	Salmonella	1	False	0	0	61956	4641 + 34 part	1.5	12	1	1	14.76	0	0	0	0 + 3 part	0	1	52.09	99.066	5	10	1067476	1067757	5	10	331654	180535	331654	180535	331648	52.18	4842908	4799115	4875846	4880289	4868236	4847321	4826151	4853612	4644274	76136	99.94%	77.6413	18.7376	4807299	0.992647186359931
XSD0438	Salmonella	3	False	0	0	61956	4640 + 34 part	1.48	10	1	1	14.46	0	0	0	18 + 3 part	0	1.001	52.09	99.071	6	12	952638	952639	6	12	225505	180535	225505	180535	225505	52.18	4842908	4799954	4881250	4886611	4866327	4846891	4836555	4853182	4689605	80699	99.94%	68.0405	18.2332	4759799	0.982839029773021
XSD0439	Salmonella	0	False	0	0	61956	4641 + 35 part	1.4	10	1	1	15.09	0	0	0	0 + 3 part	0	1.001	52.1	99.071	7	14	781595	781595	7	14	221693	171118	221693	171118	220814	52.18	4842908	4799998	4876792	4882680	4868624	4850576	4840240	4850576	4658524	76154	99.94%	85.4607	22.0149	4809295	0.993059335424088
XSD0440	Salmonella	0	False	0	0	61956	4640 + 36 part	1.35	11	1	1	13.92	0	0	0	0 + 3 part	0	1.001	52.1	99.071	6	13	896344	896344	6	13	221267	161324	221267	161324	220388	52.18	4842908	4799976	4876768	4881417	4867107	4846022	4834677	4846022	4656944	76145	99.94%	84.2899	20.4427	4816213	0.994487815998156
XSD0442	Salmonella	0	False	0	0	61956	4640 + 34 part	1.48	12	2	2	14.15	0	0	0	0 + 3 part	0	1.001	52.09	99.061	5	10	1067684	1067684	5	10	362962	174060	362962	174060	310971	52.18	4842908	4799322	4876061	4880534	4868554	4850505	4839160	4856796	4645258	76136	99.94%	84.6926	19.5985	4819626	0.995192557859864
XSD0443	Salmonella	1	False	0	0	61956	4641 + 32 part	1.48	10	1	1	14.34	0	0	0	0 + 3 part	0	1.001	52.1	99.067	6	13	952240	952549	6	12	221592	174197	221592	178905	220713	52.18	4842908	4799525	4876641	4881961	4867603	4850060	4839724	4856351	4688239	76151	99.94%	72.9557	19.5121	4791822	0.989451379212655
XSD0444	Salmonella	5	False	0	0	61956	4640 + 36 part	1.48	11	1	1	14.38	0	0	0	1 + 3 part	0	1.001	52.1	99.066	5	11	952239	952548	5	11	224381	180535	224381	180535	224381	52.18	4842908	4799546	4876861	4881678	4865215	4847615	4837279	4853906	4686197	76410	99.94%	71.2681	21.2127	4767313	0.984390576901316
XSD0446	Salmonella	1	False	0	0	61956	4641 + 31 part	1.48	10	1	1	14.8	0	0	0	9 + 3 part	0	1.001	52.1	99.072	6	12	952548	952548	6	12	221592	179021	221592	179021	220713	52.18	4842908	4799941	4878884	4883950	4866314	4849915	4839579	4856206	4688497	78343	99.94%	68.1533	18.8499	4771386	0.985231600517706
XSD0447	Salmonella	0	False	0	0	61956	4638 + 36 part	1.54	12	1	1	14.55	0	0	0	0 + 3 part	0	1	52.09	99.065	7	14	545524	545524	7	14	221194	170464	221194	170464	198683	52.18	4842908	4799468	4876114	4881098	4866785	4849861	4818408	4856152	4636710	76136	99.94%	85.1836	21.6711	4802743	0.991706429277616
XSD0448	Salmonella	0	False	0	0	61956	4637 + 37 part	1.48	12	1	1	14.53	0	0	0	0 + 3 part	0	1.001	52.09	99.068	6	12	952282	952283	6	12	221592	174060	221592	174060	220713	52.18	4842908	4799742	4876492	4881510	4868075	4850026	4839690	4856317	4659669	76136	99.94%	107.474	24.953	4828576	0.997040621048345
XSD0449	Salmonella	1	False	0	0	61956	4635 + 39 part	1.4	12	1	1	14.46	0	0	0	2 + 3 part	0	1	52.08	99.068	6	14	952639	952640	6	13	199257	124219	199257	128278	199255	52.18	4842908	4799479	4949609	4954363	4942230	4909407	4853965	4930396	4643502	149491	99.94%	82.8664	19.4688	4816204	0.994485957610593
XSD0450	Salmonella	0	False	0	0	61956	4636 + 38 part	1.48	12	1	1	14.64	0	0	0	0 + 3 part	0	1.001	52.09	99.043	6	13	896207	896207	6	12	224381	137892	224381	154062	220433	52.18	4842908	4798603	4876000	4880780	4866611	4845450	4845450	4851741	4625326	76136	99.94%	87.7195	20.3668	4820910	0.995457687818972
XSD0451	Salmonella	1	False	0	0	61956	4580 + 31 part	1.45	9	2	2	14.96	0	0	0	0 + 3 part	0	1.002	52.11	97.995	6	13	550541	611296	6	13	249510	137878	249510	137878	225505	52.18	4842908	4747619	4829276	4834210	4819487	4803628	4793292	4809919	4572540	76127	98.97%	91.522	25.12	4774980	0.985973716618197
XSD0452	Salmonella	0	False	0	0	61956	4637 + 38 part	1.56	12	1	1	14.84	0	0	0	0 + 3 part	0	1.001	52.09	99.058	6	12	952702	952702	6	12	221693	178904	221693	178904	220814	52.18	4842908	4799273	4876074	4882098	4865857	4844772	4834436	4844772	4658558	76145	99.94%	95.2274	23.0702	4820353	0.995342674277521
XSD0453	Salmonella	0	False	0	0	61956	4634 + 36 part	1.46	12	1	1	14.65	0	0	0	0 + 3 part	0	1.001	52.1	99.067	7	13	896154	896168	7	13	220468	153948	220468	153948	220311	52.18	4842908	4799980	4876760	4882690	4865742	4843698	4833362	4848819	4682280	76145	99.94%	103.129	25.3641	4824437	0.996185969256488
XSD0454	Salmonella	1	False	0	0	61956	4638 + 35 part	1.35	11	1	1	14.61	0	0	0	0 + 3 part	0	1.001	52.1	99.063	7	13	646295	646295	6	13	224381	175467	297778	175467	223780	52.18	4842908	4799556	4876826	4882142	4868804	4845619	4835438	4850756	4610323	76145	99.94%	107.42	24.8139	4830453	0.997428198099159
XSD0455	Salmonella	0	False	0	0	61956	4638 + 34 part	1.46	10	1	1	14.53	0	0	0	0 + 3 part	0	1	52.1	99.071	5	12	952714	952715	5	12	224204	154109	224204	154109	224204	52.18	4842908	4799479	4876253	4881237	4867474	4850651	4840470	4856942	4646710	76127	99.94%	102.749	23.2252	4826435	0.99659853129566
XSD0456	Salmonella	0	False	0	0	61956	4639 + 34 part	1.44	14	2	2	14.45	0	0	0	0 + 3 part	0	1.001	52.09	99.054	5	12	1067325	1067366	5	12	298012	134482	298012	134482	224103	52.18	4842908	4798850	4875688	4880039	4867936	4849887	4839706	4856178	4688843	76136	99.93%	93.442	22.3347	4824979	0.996297885485332
XSD0457	Salmonella	0	False	0	0	61956	4641 + 35 part	1.54	12	1	1	14.57	0	0	0	0 + 3 part	0	1	52.09	99.058	5	11	1067913	1067914	5	11	298042	180534	298042	180534	224204	52.18	4842908	4798838	4875618	4880342	4867780	4849892	4839711	4856183	4688375	76118	99.92%	107.445	24.0168	4830452	0.997427991611652
XSD0458	Salmonella	0	False	0	0	61956	4641 + 34 part	1.5	10	1	1	14.28	0	0	0	3 + 3 part	0	1.001	52.1	99.074	5	11	952715	952716	5	11	224381	179873	224381	179873	224381	52.18	4842908	4800036	4877781	4882869	4867362	4844446	4834110	4855978	4683028	76900	99.94%	80.1935	21.957	4811719	0.993559861141281
XSD0460	Salmonella	0	False	0	0	61956	4640 + 33 part	1.56	11	1	1	14.36	0	0	0	0 + 3 part	0	1.001	52.1	99.069	5	11	952795	952796	5	11	224381	180534	224381	180534	224381	52.18	4842908	4799588	4876363	4880135	4868312	4850263	4839927	4856554	4688845	76118	99.94%	221.448	49.016	4837852	0.998955999164139
XSD0461	Salmonella	0	False	0	0	61956	4642 + 33 part	1.58	11	1	1	14.36	0	0	0	0 + 3 part	0	1.001	52.1	99.074	5	11	952795	952796	5	11	224388	180534	224388	180534	224388	52.18	4842908	4799907	4876682	4880823	4868266	4848654	4838318	4854945	4687236	76118	99.94%	188.326	43.2881	4837265	0.998834790997475
XSD0462	Salmonella	0	False	0	0	61956	4636 + 39 part	1.38	10	1	1	14.57	0	0	0	0 + 3 part	0	1.001	52.1	99.041	7	13	791522	791803	7	13	232758	180553	232758	180553	224381	52.18	4842908	4798146	4875766	4882762	4865961	4837522	4796160	4837522	4649042	76154	99.94%	191.82	76.1444	4830451	0.997427785124144
XSD0463	Salmonella	0	False	0	0	61956	4640 + 36 part	1.42	9	1	1	14.59	0	0	0	0 + 3 part	0	1.001	52.1	99.046	7	13	699619	699900	7	13	232757	180535	232757	180535	224381	52.18	4842908	4798474	4876093	4881937	4866533	4826946	4816610	4842334	4669492	76127	99.94%	177.639	74.8112	4825300	0.996364167975109
XSD0464	Salmonella	0	False	0	0	61956	4636 + 37 part	1.56	9	1	1	14.57	0	0	0	0 + 3 part	0	1.001	52.1	99.042	7	13	823945	824226	7	13	226389	180534	226389	180534	224381	52.18	4842908	4798506	4876090	4882648	4865324	4835523	4825342	4841814	4614014	76118	99.94%	178.697	73.2807	4831291	0.997601234630102
XSD0466	Salmonella	0	False	0	0	61956	4642 + 34 part	1.44	10	1	1	14.32	0	0	0	0 + 3 part	0	1	52.09	99.081	5	11	1067358	1067667	5	11	298016	180535	298016	180535	224381	52.18	4842908	4799269	4876360	4881243	4868904	4850780	4840599	4857071	4689349	76136	99.94%	196.005	64.8068	4833360	0.998028457282278
XSD0467	Salmonella	0	False	0	0	61956	4637 + 36 part	1.4	9	1	1	14.2	0	0	0	0 + 3 part	0	1.001	52.1	99.042	7	14	693290	693559	7	13	225833	173954	225833	180535	224107	52.18	4842908	4798305	4875955	4880791	4866416	4840214	4830033	4846505	4649307	76136	99.94%	205.518	73.2035	4833098	0.997974357555419
XSD0471	Salmonella	0	False	0	0	61956	4641 + 34 part	1.52	10	1	1	14.65	0	0	0	0 + 3 part	0	1	52.09	99.068	5	11	952509	952790	5	11	298010	180511	298010	180511	224101	52.18	4842908	4799133	4876179	4880912	4868361	4850313	4839977	4850313	4688727	76109	99.94%	207.504	53.8559	4837312	0.998844495910308
XSD0472	Salmonella	0	False	0	0	61956	4637 + 38 part	1.48	13	1	1	14.4	0	0	0	0 + 3 part	0	1.001	52.1	99.066	7	14	702965	702965	7	14	220468	178904	220468	178904	220468	52.18	4842908	4799557	4876357	4880833	4867273	4846348	4836167	4852639	4688954	76127	99.94%	114.879	27.7421	4830635	0.99746577882545
XSD0473	Salmonella	1	False	0	0	61956	4628 + 42 part	1.42	10	1	1	15.02	0	0	0	0 + 3 part	0	1.002	52.1	98.973	8	15	550534	555435	7	15	192065	123563	199035	123563	199030	52.18	4842908	4794973	4876720	4881905	4868484	4845251	4835070	4850359	4624560	76109	99.94%	109.695	26.7292	4830041	0.997343125246236
XSD0478	Salmonella	0	False	0	0	61956	4626 + 42 part	1.36	10	2	2	15.07	0	0	0	1 + 3 part	0	1.002	52.08	98.952	7	15	550540	555441	7	14	224381	112805	224381	114085	224381	52.18	4842908	4794717	4916857	4922860	4903580	4877280	4846042	4882495	4584773	116249	99.94%	100.778	23.5384	4830300	0.997396605510573
XSD0480	Salmonella	0	False	0	0	61956	4629 + 39 part	1.42	10	2	2	15.11	0	0	0	1 + 3 part	0	1.002	52.08	98.96	7	13	550554	555460	7	13	224381	173954	224381	173954	220468	52.18	4842908	4794493	4916550	4922791	4905720	4884635	4853378	4884635	4506740	116266	99.94%	96.9188	24.3847	4824897	0.996280953509751
XSD0482	Salmonella	0	False	0	0	61956	4639 + 32 part	1.44	10	1	1	13.9	0	0	0	0 + 3 part	0	1.001	52.1	99.07	6	13	815019	815020	6	12	252835	137898	252835	153790	252810	52.18	4842908	4799736	4876538	4881521	4869078	4841469	4830124	4857320	4562319	76127	99.94%	112.351	25.7647	4832208	0.997790583674107
XSD0484	Salmonella	0	False	0	0	61956	4633 + 36 part	1.4	9	1	1	14.36	0	0	0	0 + 3 part	0	1.002	52.1	98.96	7	13	637229	642130	7	13	224381	153948	224381	153948	223781	52.18	4842908	4794557	4876360	4881653	4866935	4832032	4800528	4847883	4541607	76127	99.94%	97.5156	24.4831	4825972	0.996502927579876
XSD0486	Salmonella	0	False	0	0	61956	4640 + 32 part	1.4	10	1	1	14.38	0	0	0	0 + 3 part	0	1	52.1	99.071	6	12	699542	699543	6	12	252823	179121	252823	179121	252823	52.18	4842908	4799475	4876260	4881198	4868736	4850610	4819343	4856901	4668261	76127	99.94%	113.689	25.8282	4833831	0.998125712898118
XSD0491	Salmonella	0	False	0	0	61956	4640 + 35 part	1.42	12	1	1	14.23	0	0	0	0 + 3 part	0	1.001	52.09	99.085	5	11	952793	952794	5	11	223573	173953	223573	173953	223573	52.18	4842908	4800556	4877373	4882574	4868718	4854672	4843327	4854672	4606141	76145	99.94%	114.612	27.3487	4832788	0.99791034642822
XSD0498	Salmonella	0	False	0	0	61956	4628 + 42 part	1.48	12	2	2	14.35	0	0	0	0 + 3 part	0	1.001	52.1	98.996	7	13	951938	952247	7	13	192111	174015	192111	174015	192051	52.18	4842908	4796386	4873518	4878592	4863716	4837531	4806123	4848956	4585208	76136	99.88%	105.079	26.1669	4824630	0.996225821345357
XSD0500	Salmonella	0	False	0	0	61956	4637 + 36 part	1.38	11	1	1	14.17	0	0	0	1 + 3 part	0	1	52.1	99.063	7	14	702890	702930	7	13	220468	133961	220468	153948	220468	52.18	4842908	4799197	4876173	4880905	4867390	4827047	4816806	4855632	4616968	76358	99.94%	88.0734	23.5222	4814551	0.994144633761368
2SD0013	Salmonella	0	False	0	0	61956	4643 + 33 part	1.44	14	1	1	14.67	0	0	0	0 + 3 part	0	1	52.1	99.071	4	9	952513	952794	4	9	476972	185334	476972	185334	362962	52.18	4842908	4799301	4876430	4881217	4868803	4850754	4840418	4857045	4689073	76163	99.94%	203	42.7325	4837883	0.998962400276858
2SD0014	Salmonella	0	False	0	0	61956	4638 + 36 part	1.35	11	1	1	14.76	0	0	0	0 + 3 part	0	1.001	52.1	99.079	6	12	952794	952795	6	12	221697	173954	221697	173954	220818	52.18	4842908	4800598	4877391	4882280	4866073	4845739	4835403	4851512	4684153	76136	99.94%	188.903	40.9333	4838017	0.998990069602809
2SD0015	Salmonella	0	False	0	0	61956	4638 + 39 part	1.35	10	1	1	14.8	0	0	0	0 + 3 part	0	1.001	52.1	99.062	7	13	814961	815242	7	13	232758	175475	232758	175475	224381	52.18	4842908	4799001	4876663	4881938	4866526	4827217	4816881	4841473	4665746	76145	99.94%	171.754	63.7432	4834715	0.998308247854388
2SD0020	Salmonella	0	False	0	0	61956	4643 + 34 part	1.42	12	1	1	14.65	0	0	0	0 + 3 part	0	1.001	52.1	99.068	5	10	1066842	1066843	5	10	362962	180562	362962	180562	362962	52.18	4842908	4799999	4876501	4882261	4865888	4844554	4844554	4844554	4697436	76145	99.94%	182.697	55.1553	4835951	0.998563466413155
2SD0036	Salmonella	2	False	0	0	61956	4645 + 34 part	1.44	11	1	1	14.42	0	0	0	0 + 3 part	0	1	52.1	99.077	5	10	1067833	1067834	5	10	362962	181340	362962	181340	362962	52.18	4842908	4799804	4876518	4880982	4869031	4850982	4840801	4857273	4689551	76127	99.94%	178.464	46.9987	4837755	0.998935969875951
2SD0050	Salmonella	0	False	0	0	61956	4638 + 36 part	1.38	11	1	1	14.71	0	0	0	0 + 3 part	0	1.001	52.1	99.071	5	11	1067633	1067914	5	11	224381	180553	224381	180553	224381	52.18	4842908	4799697	4876802	4881765	4867900	4849852	4839671	4849852	4645011	76154	99.94%	180.34	50.3568	4835942	0.998561608025591
2SD0051	Salmonella	0	False	0	0	61956	4644 + 31 part	1.42	10	1	1	14.38	0	0	0	0 + 3 part	0	1	52.1	99.079	6	11	792446	792727	5	11	298009	180544	363139	180544	363139	52.18	4842908	4799234	4876288	4879939	4870778	4851055	4840874	4857346	4689624	76127	99.94%	193.217	59.323	4834038	0.998168455812086
2SD0059	Salmonella	0	False	0	0	61956	4638 + 34 part	1.54	13	1	1	15.24	0	0	0	0 + 3 part	0	1.001	52.1	99.056	5	12	1063341	1063342	5	11	232758	137910	232758	153510	232758	52.18	4842908	4799476	4876285	4881945	4865225	4843661	4833325	4849374	4639651	76151	99.94%	197.738	56.3121	4836262	0.998627684027861
2SD0061	Salmonella	0	False	0	0	61956	4638 + 37 part	1.54	13	1	1	15.2	0	0	0	0 + 3 part	0	1.001	52.1	99.049	6	12	1062479	1062480	6	12	232758	181340	232758	181340	224541	52.18	4842908	4799225	4876023	4881966	4864406	4835757	4825576	4841470	4678458	76151	99.94%	182.671	62.5177	4832567	0.997864712689153
2SD0063	Salmonella	0	False	0	0	61956	4640 + 31 part	1.48	15	1	1	15.34	0	0	0	0 + 3 part	0	1.001	52.1	99.065	4	10	952535	952536	4	9	476889	181185	476889	185334	362949	52.18	4842908	4799627	4876504	4881553	4867384	4849703	4839367	4855416	4657017	76151	99.94%	190.307	48.7625	4835943	0.998561814513098
2SD0069	Salmonella	0	False	0	0	61956	4637 + 34 part	1.5	13	1	1	15.15	0	0	0	0 + 3 part	0	1.001	52.1	99.059	7	14	744848	744848	7	13	217301	153790	217301	179226	217301	52.18	4842908	4799252	4876200	4882534	4867586	4844697	4834516	4855542	4652832	76145	99.94%	122.422	31.6852	4823739	0.996041840976537
2SD0071	Salmonella	0	False	0	0	61956	4635 + 36 part	1.5	14	1	1	15.33	0	0	0	0 + 3 part	0	1.002	52.1	98.971	6	11	550527	555428	6	11	362949	181340	362949	181340	329900	52.18	4842908	4794886	4876607	4881343	4867572	4849429	4839248	4849429	4688093	76145	99.94%	102.459	24.9395	4827841	0.996888852730632
2SD0072	Salmonella	3	False	0	0	61956	4632 + 38 part	1.34	13	1	1	15.07	0	0	0	0 + 3 part	0	1.002	52.1	98.958	6	11	550540	555441	6	11	309830	180571	309830	180571	309830	52.18	4842908	4794649	4876166	4881241	4865635	4845302	4824230	4845302	4672980	76145	99.94%	95.8927	23.7435	4823552	0.996003227812711
2SD0079	Salmonella	0	False	0	0	61956	4636 + 36 part	1.29	12	1	1	14.07	0	0	0	0 + 3 part	0	1.001	52.1	99.071	5	12	1067633	1067914	5	12	295670	124202	295670	124202	294962	52.18	4842908	4800212	4877247	4882434	4867767	4842313	4809879	4853206	4554382	76145	99.94%	99.1244	23.4986	4825141	0.996331336461481
2SD0085	Salmonella	0	False	0	0	61956	4638 + 38 part	1.35	11	1	1	14.76	0	0	0	0 + 3 part	0	1.001	52.1	99.072	6	12	952794	952795	5	12	224381	153790	296717	153790	222868	52.18	4842908	4800156	4876992	4882780	4868270	4846792	4836611	4852565	4568788	76145	99.94%	125.148	29.3773	4831636	0.997672472820049
2SD0097	Salmonella	0	False	0	0	61956	4625 + 40 part	1.53	11	2	2	14.69	0	0	0	3 + 3 part	0	1.001	52.05	98.809	5	11	1035250	1035535	5	11	299478	174060	299478	174060	224381	52.18	4842908	4786708	4944317	4950304	4934684	4907547	4863632	4918974	4638643	156561	99.7%	87.5001	20.4403	4809891	0.993182401978316
2SD0102	Salmonella	0	False	0	0	61956	4639 + 36 part	1.33	13	1	1	14.69	0	0	0	1 + 3 part	0	1.001	52.09	99.065	5	11	1067912	1067913	5	11	318441	153790	318441	153790	318413	52.18	4842908	4799589	4876623	4881143	4868107	4847255	4837074	4853546	4566754	76398	99.94%	91.8521	21.8561	4822703	0.995827919919189
2SD0110	Salmonella	0	False	0	0	61956	4642 + 34 part	1.4	11	1	1	14.55	0	0	0	0 + 3 part	0	1.001	52.1	99.068	5	10	1067633	1067914	5	10	327108	180444	327108	180444	327108	52.18	4842908	4799402	4876553	4882148	4868745	4850697	4850697	4850697	4656040	76136	99.94%	106.402	25.0647	4828878	0.997102980275487
2SD0116	Salmonella	0	False	0	0	61956	4639 + 39 part	1.35	12	1	1	14.63	0	0	0	0 + 3 part	0	1.001	52.1	99.077	5	11	1067914	1067915	5	11	363276	133860	363276	133860	330197	52.18	4842908	4800044	4876798	4881529	4869048	4851000	4840819	4851000	4616389	76144	99.94%	126.092	31.8935	4833633	0.998084828371714
2SD0117	Salmonella	0	False	0	0	61956	4638 + 38 part	1.46	11	1	1	14.71	0	0	0	0 + 3 part	0	1.001	52.1	99.082	7	14	699712	699993	7	14	220468	163913	220468	163913	220468	52.18	4842908	4799960	4877023	4882168	4868640	4845481	4835300	4850592	4684050	76136	99.94%	87.7699	20.4637	4827660	0.996851478491848
2SD0119	Salmonella	0	False	0	0	61956	4639 + 35 part	1.33	14	1	1	14.76	0	0	0	0 + 3 part	0	1.001	52.09	99.063	5	11	896078	896359	5	11	317503	140994	317503	140994	317503	52.18	4842908	4799529	4876301	4880376	4867595	4839887	4839887	4855760	4646112	76127	99.94%	91.0526	21.6905	4826512	0.996614430833706
2SD0123	Salmonella	1	False	0	0	61956	4636 + 37 part	1.34	9	1	1	14.38	0	0	0	0 + 3 part	0	1.002	52.1	98.969	7	13	641334	646235	7	13	223573	153790	223573	153790	223573	52.18	4842908	4795146	4876847	4881480	4866668	4848620	4838439	4848620	4656545	76145	99.94%	106.369	25.5151	4831502	0.997644803494099
2SD0124	Salmonella	0	False	0	0	61956	4631 + 38 part	1.36	12	1	1	14.77	0	0	0	0 + 3 part	0	1.002	52.09	98.963	7	13	550540	555441	7	12	297778	153790	297778	173954	224381	52.18	4842908	4794615	4876119	4882382	4867087	4845996	4845996	4845996	4638800	76145	99.94%	101.285	24.1858	4829103	0.997149439964583
2SD0131	Salmonella	3	False	0	0	61956	4639 + 34 part	1.44	12	1	1	14.57	0	0	0	6 + 3 part	0	1.001	52.1	99.065	6	12	952513	952794	6	12	221178	179238	221178	179238	220600	52.18	4842908	4800092	4878750	4884948	4864818	4845307	4834971	4851598	4688021	77681	99.94%	76.3925	21.599	4794430	0.989989898631153
2SD0140	Salmonella	1	False	0	0	61956	4634 + 36 part	1.34	11	1	1	13.98	0	0	0	0 + 3 part	0	1.002	52.1	98.97	7	14	550537	555438	7	14	221271	122801	221271	122801	220435	52.18	4842908	4795664	4877114	4881864	4867699	4847365	4826284	4853138	4675034	76145	99.94%	101.316	23.8601	4830169	0.997369555647144
2SD0144	Salmonella	0	False	0	0	61956	4619 + 40 part	1.51	11	2	2	15.1	0	0	0	4 + 3 part	0	1.002	52.05	98.699	7	14	550563	555464	7	13	287792	114172	287792	122801	279795	52.18	4842908	4782115	4943909	4949284	4933836	4895943	4833798	4918287	4655926	156101	99.7%	97.5766	23.6009	4813552	0.993938352741782
2SD0145	Salmonella	1	False	0	0	61956	4632 + 40 part	1.36	14	2	2	14.31	0	0	0	0 + 3 part	0	1.001	52.09	98.962	7	14	494223	494223	7	13	250019	148081	250019	153790	223573	52.18	4842908	4795626	4872186	4877179	4860765	4831496	4831496	4836634	4657114	76145	99.84%	88.1265	20.8295	4820775	0.995429812005514
2SD0146	Salmonella	0	False	0	0	61956	4631 + 38 part	1.46	12	1	1	15.4	0	0	0	0 + 3 part	0	1.002	52.1	98.965	6	12	550541	555442	6	12	327989	179225	327989	179225	327989	52.18	4842908	4794423	4876266	4882065	4868501	4845314	4835133	4850453	4653356	76136	99.94%	107.759	25.2572	4831671	0.997679699882798
2SD0150	Salmonella	0	False	0	0	61956	4633 + 39 part	1.5	15	1	2	15.22	0	0	0	0 + 3 part	0	1.001	52.09	99.054	7	14	646295	646303	7	13	224381	124097	224381	131310	224381	52.18	4842908	4799383	4875954	4881311	4866817	4833136	4812102	4852265	4562017	76136	99.94%	76.9177	19.3687	4813542	0.993936287866712
2SD0152	Salmonella	0	False	0	0	61956	4635 + 37 part	1.48	13	1	1	15.51	0	0	0	0 + 3 part	0	1.001	52.09	99.047	6	13	896250	896250	6	13	221272	122800	221272	122800	220402	52.18	4842908	4798684	4875591	4881369	4866913	4844538	4823468	4844538	4672428	76145	99.94%	104.132	25.2354	4831224	0.997587399967127
2SD0164	Salmonella	1	False	0	0	61956	4639 + 35 part	1.5	13	1	1	14.92	0	0	0	0 + 3 part	0	1.001	52.1	99.072	5	11	952795	952796	5	11	224381	178904	224381	178904	224381	52.18	4842908	4799898	4876721	4881683	4867321	4844127	4833791	4849267	4682804	76136	99.94%	208.672	45.6556	4837563	0.998896324274589
2SD0167	Salmonella	0	False	0	0	61956	4637 + 38 part	1.54	13	1	1	15.09	0	0	0	0 + 3 part	0	1.001	52.1	99.051	8	15	677738	677743	8	14	220299	153790	220299	163913	220299	52.18	4842908	4799701	4876737	4881867	4866551	4841498	4841498	4841498	4690343	76136	99.94%	171.684	79.8337	4823401	0.99597204819914
2SD0170	Salmonella	0	False	0	0	61956	4627 + 34 part	1.44	11	2	2	14.56	0	0	0	4 + 3 part	0	1	52.05	98.822	6	12	699692	699973	6	12	241889	179226	241889	179226	241889	52.18	4842908	4787109	4944225	4950185	4935174	4891311	4881130	4917646	4734011	156102	99.7%	192.308	69.386	4815170	0.994272449528259
2SD0192	Salmonella	0	False	0	0	61956	4635 + 39 part	1.38	11	1	1	14.88	0	0	0	0 + 3 part	0	1.001	52.1	99.077	6	12	824225	824226	6	12	224381	180453	224381	180453	224381	52.18	4842908	4800432	4877274	4884113	4865611	4844662	4834481	4844662	4652530	76145	99.94%	191.383	76.37	4825669	0.996440361865226
2SD0196	Salmonella	1	False	0	0	61956	4639 + 37 part	1.27	12	1	1	14.78	0	0	0	1 + 2 part	0	1.001	52.08	99.065	5	11	952435	952436	5	11	298017	180571	298017	180571	224108	52.18	4842908	4799784	4833059	4838685	4824361	4803447	4793266	4809220	4610975	32628	99.94%	181.686	69.4698	4836059	0.998585767063921
2SD0214	Salmonella	1	False	0	0	61956	4637 + 39 part	1.33	10	1	1	14.66	0	0	0	0 + 2 part	0	1.001	52.15	99.049	7	13	699984	699985	7	13	232758	180571	232758	180571	222868	52.18	4842908	4798977	4801760	4807297	4792349	4762145	4751809	4762145	4604691	1587	99.94%	186.167	80.6563	4816937	0.994637312953292
2SD0240	Salmonella	0	False	0	0	61956	4641 + 34 part	1.52	14	1	1	15.2	0	0	0	0 + 3 part	0	1	52.1	99.048	5	10	951692	951975	5	10	363263	181185	363263	181185	330104	52.18	4842908	4798267	4875291	4881755	4866472	4848792	4838456	4848792	4687181	76145	99.93%	199.245	63.7432	4834025	0.998165771474494
2SD0246	Salmonella	0	False	0	0	61956	4639 + 34 part	1.56	13	1	1	15.01	0	0	0	0 + 3 part	0	1.001	52.1	99.073	5	11	896332	896332	5	11	363263	153790	363263	153790	363263	52.18	4842908	4799923	4876762	4881608	4867440	4843761	4812353	4855168	4661198	76145	99.94%	113.522	27.8365	4829331	0.9971965191162
2SD0248	Salmonella	5	False	0	0	61956	4639 + 34 part	1.42	11	1	1	14.73	0	0	0	3 + 3 part	0	1.001	52.1	99.079	6	12	952514	952795	6	12	221697	175576	221697	175576	220818	52.18	4842908	4800360	4878383	4883327	4867618	4846536	4836200	4857510	4685118	76870	99.94%	71.8033	20.9808	4776082	0.986201265851014
2SD0253	Salmonella	0	False	0	0	61956	4636 + 40 part	1.38	9	1	1	14.94	0	0	0	0 + 3 part	0	1.001	52.1	99.077	7	13	896247	896284	7	13	192116	163913	192116	163913	192056	52.18	4842908	4800276	4877107	4882095	4868478	4848145	4816940	4848145	4635234	76136	99.94%	92.3516	23.9154	4822292	0.995743053553774
2SD0256	Salmonella	0	False	0	0	61956	4638 + 40 part	1.42	12	1	1	14.84	0	0	0	0 + 3 part	0	1.001	52.1	99.077	7	13	646304	646328	7	13	221693	153790	221693	153790	220814	52.18	4842908	4800867	4877473	4882376	4866467	4844238	4823148	4844238	4601989	76145	99.94%	105.349	26.5678	4827723	0.996864487204795
2SD0265	Salmonella	0	False	0	0	61956	4636 + 40 part	1.38	12	1	1	14.74	0	0	0	0 + 3 part	0	1.001	52.09	99.068	6	13	952340	952621	6	13	210492	153948	210492	153948	210486	52.18	4842908	4799611	4876707	4883016	4866732	4844503	4834167	4844503	4614074	76145	99.94%	80.6092	21.8478	4821461	0.99557146243538
2SD0287	Salmonella	0	False	0	0	61956	4634 + 39 part	1.33	10	1	1	14.84	0	0	0	0 + 3 part	0	1.001	52.09	99.05	8	15	494755	495111	8	15	220435	153790	220435	153790	220435	52.18	4842908	4798628	4875804	4882540	4866460	4845375	4835194	4845375	4602150	76136	99.94%	101.732	24.6873	4828719	0.99707014876186
2SD0288	Salmonella	0	False	0	0	61956	4637 + 39 part	1.48	15	1	1	15.51	0	0	0	0 + 3 part	0	1.001	52.1	99.071	5	12	896326	896346	5	11	327995	153948	327995	171564	327987	52.18	4842908	4800232	4876873	4881950	4868183	4850135	4850135	4850135	4670372	76136	99.94%	104.187	24.7895	4829220	0.997173599002913
2SD0289	Salmonella	0	False	0	0	61956	4631 + 37 part	1.52	12	1	1	15.38	0	0	0	0 + 3 part	0	1.002	52.1	98.962	8	15	550534	555449	8	14	199050	153790	199050	162541	199046	52.18	4842908	4794272	4876020	4882162	4867312	4849264	4818000	4849264	4666610	76136	99.94%	96.7467	23.7777	4828659	0.997057759511434
2SD0290	Salmonella	0	False	0	0	61956	4638 + 34 part	1.46	11	1	1	14.99	0	0	0	0 + 3 part	0	1.001	52.09	99.065	6	12	952702	952702	6	12	220435	174195	220435	174195	220435	52.18	4842908	4799394	4876198	4881377	4867966	4849633	4818172	4849633	4638546	76136	99.94%	96.3388	24.7657	4821067	0.995490106357585
2SD0294	Salmonella	0	False	0	0	61956	4634 + 35 part	1.36	11	1	1	14.96	0	0	0	0 + 3 part	0	1.002	52.1	98.967	7	14	550531	555432	7	14	221190	123696	221190	123696	220311	52.18	4842908	4795025	4876739	4881602	4868115	4837552	4805825	4853414	4623898	76145	99.94%	104.506	25.1705	4829737	0.99728035304408
2SD0301	Salmonella	0	False	0	0	61956	4639 + 37 part	1.5	14	1	1	15.05	0	0	0	0 + 3 part	0	1	52.09	99.072	5	11	896154	896181	5	11	296944	153948	296944	153948	224381	52.18	4842908	4799602	4876490	4881952	4866760	4848617	4817190	4848617	4623663	76145	99.94%	81.1018	21.9105	4814542	0.994142775373804
2SD0302	Salmonella	3	False	0	0	61956	4639 + 36 part	1.52	13	1	1	15.07	0	0	0	2 + 3 part	0	1.001	52.1	99.065	5	11	952793	952794	5	11	225505	179989	225505	179989	225505	52.18	4842908	4799756	4877219	4883241	4867077	4841973	4831637	4847193	4684687	76631	99.94%	64.5079	18.6887	4749261	0.980663064423276
2SD0308	Salmonella	4	False	0	0	61404	4631 + 41 part	1.52	13	2	2	15.37	0	0	0	3 + 3 part	0	1.001	52.09	99.028	5	11	952700	952700	5	11	225505	176508	225505	176508	225505	52.18	4842908	4798530	4876348	4883891	4862408	4828593	4818257	4842973	4640621	76935	99.91%	49.8879	16.8158	4319031	0.891825944246721
2SD0309	Salmonella	4	False	0	0	61404	4633 + 39 part	1.73	14	2	2	15.24	0	0	0	6 + 3 part	0	1.001	52.1	99.031	6	12	952338	952619	6	12	221152	179343	221152	179343	220567	52.18	4842908	4798127	4876821	4883559	4863729	4847959	4837623	4847959	4686636	77606	99.91%	57.8559	18.359	4619145	0.953795735950384
2SD0313	Salmonella	0	False	0	0	61956	4634 + 36 part	1.44	10	1	1	15.19	0	0	0	0 + 3 part	0	1.002	52.09	98.964	6	12	550532	555433	6	12	327219	180566	327219	180566	327219	52.18	4842908	4794726	4876390	4882426	4866857	4845772	4814518	4845772	4593400	76145	99.94%	89.8798	22.9887	4821311	0.995540489309316
2SD0318	Salmonella	1	False	0	0	61956	4636 + 34 part	1.46	11	1	1	14.65	0	0	0	4 + 3 part	0	1.002	52.1	98.975	6	12	637414	642387	6	12	224381	180562	224381	180562	224381	52.18	4842908	4795541	4878409	4883763	4867294	4842383	4832047	4848674	4680965	77131	99.94%	55.0575	16.498	4605039	0.950883023175332
2SD0322	Salmonella	1	False	0	0	61956	4638 + 37 part	1.42	13	1	1	14.51	0	0	0	3 + 3 part	0	1.001	52.1	99.066	5	11	952513	952794	5	11	225505	179343	225505	179343	225505	52.18	4842908	4799479	4877441	4884183	4867257	4845142	4834806	4850335	4683724	76909	99.94%	71.2999	19.9897	4789061	0.988881267205572
2SD0328	Salmonella	2	False	0	0	61956	4629 + 33 part	1.46	11	2	2	14.71	0	0	0	14 + 3 part	0	1.001	52.05	98.821	5	11	952791	952792	5	11	362587	179121	362587	179121	353664	52.18	4842908	4787847	4947080	4952474	4935601	4905651	4845564	4922858	4676419	158489	99.7%	76.2877	20.8799	4791019	0.989285569744459
2SD0332	Salmonella	2	False	0	0	61956	4631 + 34 part	1.48	11	2	2	14.59	0	0	0	10 + 3 part	0	1.001	52.04	98.816	5	10	952341	952341	5	10	362963	180621	362963	180621	353319	52.18	4842908	4787341	4945768	4951930	4933971	4909512	4874997	4921747	4673830	157744	99.7%	50.4611	15.3688	4464693	0.921903327504879
2SD0335	Salmonella	0	False	0	0	61956	4641 + 36 part	1.46	12	2	2	14.8	0	0	0	0 + 3 part	0	1	52.1	99.081	5	12	1067912	1067913	5	11	298010	123696	298010	133869	224381	52.18	4842908	4800088	4876808	4881221	4867744	4849696	4849696	4849696	4656079	76145	99.94%	94.7212	21.4275	4827801	0.996880593230348
2SD0369	Salmonella	1	False	0	0	61956	4640 + 35 part	1.31	11	1	1	15.03	0	0	0	0 + 3 part	0	1.001	52.1	99.073	7	14	792778	792778	7	14	224381	128143	224381	128143	223787	52.18	4842908	4799823	4876711	4881529	4866736	4845809	4819679	4845809	4668429	76145	99.94%	73.4447	18.0751	4801171	0.991381830916466
2SD0370	Salmonella	3	False	0	0	61956	4639 + 32 part	1.56	13	1	1	14.82	0	0	0	119 + 3 part	0	1.001	52.05	99.06	5	10	952436	952437	5	10	296938	180621	296938	180621	224381	52.18	4842908	4799722	4907769	4914253	4866389	4843570	4833234	4848790	4682247	107233	99.94%	62.9535	17.489	4744852	0.979752661004504
2SD0376	Salmonella	0	False	0	0	61956	4638 + 36 part	1.48	12	1	1	15.13	0	0	0	0 + 3 part	0	1.001	52.1	99.057	5	11	1066740	1066741	5	11	224381	153790	224381	153790	224381	52.18	4842908	4799607	4876429	4881837	4866419	4841371	4830834	4852783	4648936	76172	99.94%	94.708	22.4385	4825931	0.996494461592085
2SD0378	Salmonella	0	False	0	0	61956	4637 + 37 part	1.48	14	1	1	15.05	0	0	0	0 + 3 part	0	1.001	52.09	99.06	5	11	895728	895728	5	11	362949	171579	362949	171579	362949	52.18	4842908	4799522	4876308	4882036	4866508	4848460	4838279	4848460	4687124	76136	99.94%	103.375	23.7345	4829528	0.997237197155098
2SD0355	Salmonella	0	False	0	0	61956	4636 + 38 part	1.46	13	1	1	15.07	0	0	0	0 + 3 part	0	1.001	52.1	99.06	5	12	1067913	1067914	5	12	224380	124080	224380	124080	224380	52.18	4842908	4799343	4876200	4882618	4867168	4846178	4814908	4846178	4638378	76068	99.94%	99.2103	22.3427	4828755	0.997077582312115
4SD0008	Salmonella	0	False	0	0	61956	4633 + 34 part	1.4	11	1	1	14.69	0	0	0	0 + 3 part	0	1.002	52.1	98.966	6	13	550546	555473	6	12	224381	175425	224381	178904	224381	52.18	4842908	4795148	4876897	4881139	4868453	4845268	4834932	4856695	4640298	76121	99.94%	118.726	29.11	4829523	0.997236164717562
4SD0017	Salmonella	0	False	0	0	61956	4628 + 38 part	1.59	12	2	2	14.51	0	0	0	0 + 3 part	0	1.001	52.1	98.915	6	13	722346	945294	6	13	221501	153948	221501	153948	220622	52.18	4842908	4792118	4869071	4874005	4859856	4836680	4826284	4848098	4603889	76145	99.78%	113.103	27.4118	4818922	0.995047190654871
4SD0018	Salmonella	0	False	0	0	61956	4636 + 39 part	1.29	12	1	2	14.76	0	0	0	0 + 3 part	0	1.001	52.1	99.065	7	14	646291	646291	7	14	224381	153991	224381	153991	224381	52.18	4842908	4800084	4876939	4881407	4866770	4841298	4813903	4852209	4557615	76145	99.94%	110.474	26.3216	4827918	0.996904752268678
4SD0020	Salmonella	0	False	0	0	61956	4630 + 37 part	1.44	11	1	1	15.19	0	0	0	0 + 3 part	0	1.002	52.1	98.949	5	12	641278	646179	5	11	362574	179226	362574	180621	362574	52.18	4842908	4794366	4876205	4882766	4863941	4838300	4827964	4843434	4621464	76145	99.94%	102.354	26.4659	4824621	0.996223962957793
4SD0024	Salmonella	0	False	0	0	61956	4642 + 34 part	1.29	11	1	1	15.05	0	0	0	1 + 3 part	0	1.001	52.08	99.076	6	13	806510	806510	6	12	261294	133869	261294	137914	228190	52.18	4842908	4800031	4916875	4921452	4907117	4877216	4867035	4892556	4633392	116187	99.94%	88.5053	21.6882	4819216	0.995107897981956
4SD0036	Salmonella	0	False	0	0	61956	4638 + 35 part	1.31	14	1	1	14.95	0	0	0	1 + 3 part	0	1.001	52.09	99.063	8	16	420434	420434	8	16	228136	122938	228136	122938	223876	52.18	4842908	4799815	4882134	4886992	4873863	4833805	4812733	4858883	4618950	81867	99.94%	83.6938	22.9189	4803628	0.991889170721393
4SD0040	Salmonella	0	False	0	0	61956	4630 + 41 part	1.4	11	1	1	15.06	0	0	0	0 + 3 part	0	1.002	52.1	98.971	8	14	550537	555456	7	14	199029	171566	221697	171566	199029	52.18	4842908	4795181	4877025	4882231	4867199	4840584	4830403	4845722	4648611	76145	99.94%	115.689	28.6693	4825832	0.996474019328883
4SD0067	Salmonella	1	False	0	0	61956	4635 + 40 part	1.48	11	1	1	14.84	0	0	0	1 + 3 part	0	1.001	52.09	99.067	7	14	952794	952795	7	14	192107	124314	192107	124314	192047	52.18	4842908	4800474	4882922	4888616	4871946	4842779	4832383	4848501	4549569	81867	99.94%	92.6439	23.1263	4819407	0.995147337095811
4SD0069	Salmonella	3	False	0	0	61956	4635 + 38 part	1.33	12	1	1	14.95	0	0	0	6 + 3 part	0	1.001	52.1	99.044	6	12	952794	952795	6	12	221194	179343	221194	179343	220468	52.18	4842908	4798909	4877583	4884238	4864927	4845935	4835599	4845935	4688649	77652	99.94%	55.3726	17.4325	4562630	0.942126094487031
4SD0070	Salmonella	0	False	0	0	61956	4639 + 37 part	1.4	10	1	1	14.53	0	0	0	5 + 3 part	0	1.001	52.1	99.069	6	12	952514	952795	6	12	221697	175516	221697	175516	220818	52.18	4842908	4799397	4878340	4884939	4866987	4842330	4831994	4847552	4684640	77415	99.94%	73.6211	20.7477	4791162	0.989315097457974
4SD0072	Salmonella	0	False	0	0	61956	4636 + 39 part	1.33	10	1	1	14.46	0	0	0	0 + 3 part	0	1.001	52.1	99.077	9	16	495321	495321	9	15	198693	153790	198693	163913	198693	52.18	4842908	4800259	4877117	4882928	4868259	4845001	4834665	4850135	4597495	76145	99.94%	102.89	25.7503	4827291	0.996775284601731
4SD0073	Salmonella	0	False	0	0	61956	4636 + 38 part	1.52	12	1	1	15.15	0	0	0	0 + 3 part	0	1.001	52.1	99.062	7	13	646271	646271	7	13	221272	142881	221272	142881	220468	52.18	4842908	4799670	4876609	4882729	4867168	4841043	4830707	4846178	4579052	76136	99.94%	100.842	26.1302	4825189	0.996341247861822
4SD0075	Salmonella	0	False	0	0	61956	4634 + 41 part	1.38	12	1	1	14.78	0	0	0	0 + 3 part	0	1.001	52.1	99.071	6	13	952514	952795	6	12	220435	133951	220435	153948	220435	52.18	4842908	4800324	4877132	4882924	4864006	4834982	4834982	4840118	4644655	76145	99.94%	123.404	29.9802	4829612	0.997254542105694
4SD0084	Salmonella	0	False	0	0	61956	4636 + 39 part	1.42	12	2	2	14.86	0	0	0	0 + 3 part	0	1.001	52.09	99.069	5	12	1067912	1067913	5	12	224381	153790	224381	153790	217272	52.18	4842908	4800168	4876994	4882179	4867309	4838797	4828616	4852685	4573044	76175	99.94%	111.392	25.7876	4829467	0.997224601417165
4SD0087	Salmonella	1	False	0	0	61956	4630 + 37 part	1.38	10	1	1	15.15	0	0	0	0 + 3 part	0	1.002	52.1	98.967	7	14	550549	555450	7	14	221587	133869	221587	133869	220708	52.18	4842908	4794812	4876542	4881605	4867396	4849347	4839166	4855638	4628491	76154	99.94%	108.06	25.5332	4830474	0.997432534336808
4SD0096	Salmonella	1	False	0	0	61956	4635 + 39 part	1.31	11	1	1	14.76	0	0	0	0 + 3 part	0	1.001	52.1	99.074	6	12	792930	792931	5	12	275000	123684	363171	123684	363171	52.18	4842908	4800081	4876880	4882290	4866949	4840384	4811231	4845472	4617616	76145	99.94%	112.656	27.311	4832022	0.997752176997787
4SD0098	Salmonella	2	False	0	0	61956	4638 + 37 part	1.38	11	1	1	14.61	0	0	0	6 + 3 part	0	1.001	52.1	99.062	5	11	952153	952434	5	11	296931	179343	296931	179343	223082	52.18	4842908	4799212	4878282	4884021	4866917	4845308	4834972	4850519	4683890	77605	99.94%	60.9854	19.3787	4668978	0.964085627891341
4SD0099	Salmonella	0	False	0	0	61956	4629 + 39 part	1.36	12	1	1	14.23	0	0	0	0 + 3 part	0	1.002	52.1	98.974	8	15	550546	555450	8	15	191454	142370	191454	142370	191454	52.18	4842908	4795438	4876857	4881901	4866523	4840751	4819578	4848475	4551444	76145	99.94%	93.5284	22.0899	4826240	0.996558266231776
4SD0101	Salmonella	0	False	0	0	61956	4621 + 41 part	1.48	10	2	2	14.63	0	0	0	0 + 3 part	0	1.002	52.11	98.816	8	15	550530	555431	8	15	191037	163902	191037	163902	185203	52.18	4842908	4787510	4869170	4874574	4860268	4838737	4828401	4850160	4603304	76136	99.78%	82.7509	24.1166	4797451	0.990613697390081
4SD0106	Salmonella	0	False	0	0	61956	4630 + 38 part	1.48	11	2	2	15.27	0	0	0	0 + 3 part	0	1.002	52.1	98.966	8	15	550538	555439	8	15	190816	132818	190816	132818	190816	52.18	4842908	4795032	4877033	4882580	4865703	4838468	4812869	4849859	4485587	76145	99.94%	89.0792	23.5815	4816242	0.994493804135862
4SD0110	Salmonella	2	False	0	0	61956	4638 + 33 part	1.56	12	1	1	14.63	0	0	0	0 + 3 part	0	1	52.09	99.072	6	12	544457	544457	6	12	302614	180580	302614	180580	302614	52.18	4842908	4799591	4876418	4882335	4866685	4848637	4838456	4848637	4639194	76145	99.93%	92.05	22.8781	4822636	0.995814085256214
4SD0115	Salmonella	0	False	0	0	61956	4632 + 36 part	1.36	11	1	1	14.96	0	0	0	0 + 3 part	0	1.002	52.09	98.963	6	13	550516	555417	6	12	297785	153790	297785	173957	223787	52.18	4842908	4794845	4876627	4881465	4867204	4846353	4836172	4846353	4582020	76145	99.94%	104.557	24.9002	4827950	0.996911359868905
4SD0119	Salmonella	0	False	0	0	61956	4623 + 39 part	1.44	10	2	3	14.59	0	0	0	0 + 3 part	0	1.002	52.1	98.805	7	13	637328	642229	7	13	224381	153510	224381	153510	222308	52.18	4842908	4786738	4868667	4873762	4860961	4833470	4823289	4844978	4593561	76145	99.79%	101.994	24.5303	4821493	0.995578070035607
4SD0120	Salmonella	0	False	0	0	61956	4634 + 34 part	1.46	10	1	1	15	0	0	0	0 + 3 part	0	1.002	52.1	98.974	7	13	550537	555438	7	13	221272	174121	221272	174121	220435	52.18	4842908	4795086	4876853	4882801	4868202	4850153	4839817	4856444	4602855	76145	99.94%	113.219	31.2409	4827770	0.996874192117629
4SD0126	Salmonella	1	False	0	0	61956	4631 + 41 part	1.4	15	1	1	15.53	0	0	0	1 + 3 part	0	1.001	52.08	99.037	8	14	494341	494341	8	14	221271	179667	221271	179667	220435	52.18	4842908	4798523	4915467	4922580	4902755	4877127	4866791	4882248	4679794	116192	99.92%	110.53	29.4333	4822133	0.995710222040146
4SD0136	Salmonella	0	False	0	0	61956	4638 + 39 part	1.48	13	1	1	15.19	0	0	0	0 + 3 part	0	1.001	52.1	99.076	7	13	512480	512485	7	12	252841	137932	252841	153951	252810	52.18	4842908	4800113	4876945	4882025	4867349	4849462	4818206	4849462	4595685	76136	99.94%	108.786	25.7945	4830050	0.9973449836338
4SD0147	Salmonella	2	False	0	0	61956	4637 + 39 part	1.38	14	1	1	14.71	0	0	0	4 + 3 part	0	1.001	52.1	99.074	5	11	952794	952795	5	11	296824	175572	296824	175572	222975	52.18	4842908	4800352	4878368	4883779	4865678	4844314	4833978	4849723	4682896	77169	99.94%	74.9773	21.1943	4796418	0.990400395795254
4SD0150	Salmonella	3	False	0	0	61956	4638 + 37 part	1.42	12	1	1	14.69	0	0	0	2 + 3 part	0	1.001	52.1	99.066	5	11	952340	952621	5	11	296824	179343	296824	179343	222975	52.18	4842908	4799604	4877346	4883973	4866626	4841978	4831642	4847185	4658717	76543	99.94%	55.4978	17.4933	4577793	0.94525706455708
4SD0153	Salmonella	3	False	0	0	61956	4609 + 38 part	1.43	11	2	2	14.69	0	0	0	4 + 3 part	0	1.001	52.1	98.258	5	11	736151	913057	5	11	296931	179021	296931	179021	223082	52.18	4842908	4760299	4838539	4844333	4828008	4806399	4796063	4811610	4614190	77139	99.12%	61.2419	18.8854	4651538	0.960484485767642
4SD0155	Salmonella	1	False	0	0	61956	4635 + 38 part	1.38	11	1	1	14.7	0	0	0	0 + 3 part	0	1.001	52.09	99.063	6	13	1067629	1067910	6	13	221385	132794	221385	132794	220506	52.18	4842908	4799369	4876435	4881763	4867709	4844560	4834379	4855951	4566558	76136	99.94%	95.2199	22.8719	4827373	0.996792216577313
4SD0157	Salmonella	3	False	0	0	61956	4634 + 39 part	1.4	13	2	2	14.7	0	0	0	1 + 3 part	0	1.001	52.1	99.058	6	12	952156	952437	6	12	267673	180621	267673	180621	222769	52.18	4842908	4799600	4877363	4882691	4865324	4841178	4830842	4846407	4726527	76384	99.94%	46.312	15.4091	4159732	0.858932690854338
4SD0169	Salmonella	2	False	0	0	61956	4639 + 37 part	1.4	13	1	1	14.67	0	0	0	0 + 3 part	0	1.001	52.1	99.066	6	11	952513	952794	5	11	224381	180462	296485	180462	222547	52.18	4842908	4799334	4876495	4882069	4867784	4846306	4836125	4852079	4685043	76145	99.94%	98.1481	25.5071	4824529	0.996204966107141
4SD0170	Salmonella	0	False	0	0	61956	4632 + 37 part	1.42	10	1	1	15.15	0	0	0	0 + 3 part	0	1.002	52.09	98.972	6	13	550528	555429	6	13	221693	153790	221693	153790	220814	52.18	4842908	4795264	4876704	4882583	4867725	4841519	4824265	4846640	4646499	76145	99.94%	111.167	27.5372	4829742	0.997281385481616
4SD0174	Salmonella	0	False	0	0	61956	4634 + 36 part	1.4	10	1	2	15.21	0	0	0	0 + 3 part	0	1.002	52.1	98.967	7	14	550538	555439	7	13	220435	153670	220435	158981	220435	52.18	4842908	4794939	4876704	4882341	4867258	4849370	4839189	4855661	4623294	76163	99.94%	115.37	26.99	4831602	0.997665452244808
4SD0175	Salmonella	0	False	0	0	61956	4634 + 41 part	1.31	11	1	1	15.05	0	0	0	0 + 3 part	0	1.001	52.09	99.054	5	11	896268	896272	5	11	224381	175458	224381	175458	224381	52.18	4842908	4799080	4876275	4882544	4865819	4837313	4806054	4842449	4658936	76145	99.94%	100.686	25.9022	4828131	0.996948734107689
4SD0177	Salmonella	1	False	0	0	61956	4639 + 34 part	1.48	13	1	1	15.03	0	0	0	4 + 3 part	0	1.001	52.1	99.068	5	11	952794	952795	5	11	225504	179989	225504	179989	225504	52.18	4842908	4799853	4877937	4884512	4866817	4845194	4834858	4850419	4683467	77151	99.94%	71.2528	21.8915	4758252	0.982519593599548
4SD0178	Salmonella	0	False	0	0	61956	4637 + 35 part	1.5	12	1	1	15.01	0	0	0	0 + 3 part	0	1	52.09	99.068	6	12	646300	646309	6	12	224380	153790	224380	153790	224380	52.18	4842908	4799285	4876275	4882663	4868405	4845224	4813803	4850357	4662648	76145	99.94%	112.007	28.8799	4825904	0.996488886429393
4SD0183	Salmonella	0	False	0	0	61956	4633 + 35 part	1.42	13	1	1	15	0	0	0	0 + 3 part	0	1.002	52.09	98.957	6	12	550540	555441	6	11	327112	133869	327112	153790	327112	52.18	4842908	4794174	4876349	4881416	4866865	4845361	4835025	4845361	4660523	76136	99.94%	106.426	26.1783	4824064	0.996108949416342
4SD0190	Salmonella	0	False	0	0	61956	4634 + 36 part	1.38	10	1	1	15.15	0	0	0	0 + 3 part	0	1.002	52.1	98.965	5	11	550527	555428	5	11	362962	181340	362962	181340	362962	52.18	4842908	4795114	4876808	4881845	4867152	4846818	4836637	4852591	4654908	76145	99.94%	102.513	24.9726	4827139	0.996743898500653
4SD0200	Salmonella	0	False	0	0	61956	4632 + 37 part	1.38	10	1	1	15.04	0	0	0	0 + 3 part	0	1.002	52.1	98.963	7	14	637310	642223	7	14	221592	123696	221592	123696	220713	52.18	4842908	4795263	4876987	4882726	4867464	4846613	4836432	4846613	4641855	76145	99.94%	114.469	27.6545	4830957	0.997532267802733
4SD0206	Salmonella	0	False	0	0	61956	4638 + 35 part	1.52	14	1	1	15.03	0	0	0	0 + 3 part	0	1.001	52.09	99.061	5	11	952514	952795	5	11	224381	153950	224381	153950	224381	52.18	4842908	4799095	4876279	4881739	4869395	4849778	4839442	4849778	4688455	76136	99.94%	103.286	26.6792	4828158	0.996954309270381
4SD0207	Salmonella	0	False	0	0	61956	4630 + 39 part	1.4	12	2	2	14.71	0	0	0	0 + 3 part	0	1.002	52.09	98.96	7	14	540018	544936	7	14	199030	117257	199030	117257	192049	52.18	4842908	4794515	4876253	4881132	4867208	4844048	4802240	4855450	4651158	76154	99.94%	83.4782	20.5325	4816415	0.994529526474589
4SD0219	Salmonella	0	False	0	0	61956	4632 + 37 part	1.52	12	1	1	15.21	0	0	0	0 + 3 part	0	1.002	52.1	98.955	7	13	550526	555427	7	13	221271	153948	221271	153948	220435	52.18	4842908	4793756	4876055	4881956	4867420	4846223	4799950	4846223	4518116	76145	99.94%	79.0262	21.5086	4801626	0.991475782732193
4SD0224	Salmonella	5	False	0	0	61956	4637 + 34 part	1.54	14	1	1	14.9	0	0	0	1 + 3 part	0	1.001	52.1	99.063	5	11	952515	952796	5	11	225505	179343	225505	179343	225505	52.18	4842908	4799523	4877078	4884126	4865799	4844100	4833764	4849401	4682777	76386	99.94%	70.5173	22.225	4756018	0.982058300508703
4SD0226	Salmonella	0	False	0	0	61956	4633 + 36 part	1.63	10	1	1	14.94	0	0	0	1 + 3 part	0	1.002	52.09	98.976	7	13	550525	555429	7	13	221697	178904	221697	178904	220818	52.18	4842908	4795213	4881083	4885738	4872565	4844084	4833903	4855513	4653876	80268	99.94%	92.322	23.1228	4819705	0.995208870372925
4SD0230	Salmonella	0	False	0	0	61956	4638 + 37 part	1.35	12	1	1	14.84	0	0	0	0 + 3 part	0	1.001	52.1	99.077	5	11	952794	952795	5	11	224381	180571	224381	180571	224381	52.18	4842908	4799960	4876757	4881875	4867741	4847331	4816085	4853104	4664835	76136	99.94%	131.311	31	4834008	0.998162261186874
4SD0237	Salmonella	0	False	0	0	61956	4629 + 36 part	1.44	11	2	2	14.75	0	0	0	7 + 3 part	0	1	52.05	98.823	5	10	1067910	1067911	4	10	263714	181340	363139	181340	262835	52.18	4842908	4787489	4944642	4950120	4935293	4900232	4866682	4922620	4671142	156469	99.7%	100.634	24.2471	4815428	0.994325723305089
4SD0239	Salmonella	0	False	0	0	61956	4630 + 38 part	1.38	11	1	1	15.08	0	0	0	0 + 3 part	0	1.002	52.1	98.973	7	13	550540	555441	7	13	220468	163913	220468	163913	220468	52.18	4842908	4795138	4876849	4882404	4868151	4842717	4811360	4847818	4630454	76136	99.94%	92.4297	23.442	4818131	0.994883859036761
4SD0240	Salmonella	0	False	0	0	61956	4635 + 36 part	1.38	12	1	1	14.92	0	0	0	0 + 3 part	0	1.001	52.1	99.067	7	13	952513	952794	7	13	220501	162922	220501	162922	220501	52.18	4842908	4799508	4876579	4882335	4866539	4849008	4838672	4854781	4687590	76145	99.94%	97.3824	25.7425	4823226	0.995935912885399
4SD0247	Salmonella	0	False	0	0	61956	4636 + 37 part	1.46	13	1	1	14.9	0	0	0	0 + 3 part	0	1.001	52.1	99.067	9	16	362962	362962	9	16	193143	162541	193143	162541	193143	52.18	4842908	4799699	4876472	4882365	4866939	4848891	4817468	4848891	4635733	76145	99.94%	93.7291	25.3745	4818640	0.994988961177871
4SD0266	Salmonella	0	False	0	0	61956	4636 + 38 part	1.4	12	1	1	15.09	0	0	0	0 + 3 part	0	1.001	52.1	99.062	8	15	407757	407757	8	14	221190	153948	221190	175458	220435	52.18	4842908	4799754	4876608	4881725	4866626	4839196	4807943	4844321	4660993	76145	99.94%	81.9423	22.0284	4810556	0.993319716170532
4SD0285	Salmonella	0	False	0	0	61956	4636 + 37 part	1.5	15	1	1	14.97	0	0	0	0 + 3 part	0	1.001	52.1	99.062	5	11	952702	952702	5	11	327095	180577	327095	180577	327092	52.18	4842908	4799880	4876693	4881878	4865396	4846269	4814861	4846269	4663684	76136	99.94%	80.0092	22.3834	4806329	0.992446893478051
4SD0291	Salmonella	5	False	0	0	61956	4640 + 35 part	1.4	11	1	1	14.7	0	0	0	8 + 3 part	0	1.001	52.1	99.063	5	10	952340	952621	5	10	296938	180750	296938	180750	225505	52.18	4842908	4799102	4878186	4885169	4866576	4847135	4836799	4847135	4689849	78138	99.94%	57.1575	16.689	4653043	0.960795249465817
4SD0294	Salmonella	5	False	0	0	61956	4637 + 35 part	1.44	11	2	2	14.67	0	0	0	2 + 3 part	0	1.001	52.1	98.979	5	11	952794	952795	5	10	296931	175547	296931	179343	223082	52.18	4842908	4795338	4873242	4880028	4862701	4841601	4831265	4846820	4640866	76609	99.86%	70.3343	20.2712	4775082	0.985994778343921
4SD0296	Salmonella	1	False	0	0	61956	4623 + 41 part	1.4	10	2	2	14.82	0	0	0	7 + 3 part	0	1.001	52.05	98.81	9	17	544721	544721	9	16	189798	132801	189798	133829	189796	52.18	4842908	4787208	4944357	4949760	4934404	4899470	4844746	4921788	4506988	156426	99.7%	81.2407	21.5505	4798041	0.990735525019265
4SD0305	Salmonella	3	False	0	0	61956	4640 + 33 part	1.42	12	1	1	14.53	0	0	0	0 + 3 part	0	1.001	52.1	99.063	5	11	952792	952793	5	11	297163	179343	297163	179343	223314	52.18	4842908	4799602	4876918	4882875	4867454	4845752	4835416	4857271	4684334	76154	99.94%	76.2523	21.2129	4801425	0.991434278743268
4SD0310	Salmonella	3	False	0	0	61956	4639 + 38 part	1.38	13	1	1	14.53	0	0	0	1 + 3 part	0	1.001	52.1	99.061	6	11	952514	952795	6	11	271515	180750	271515	180750	225505	52.18	4842908	4799753	4877080	4883935	4864671	4845679	4835343	4845679	4688393	76375	99.94%	69.3495	20.9719	4760575	0.982999264078525
4SD0313	Salmonella	0	False	0	0	61956	4634 + 40 part	1.44	12	1	1	14.8	0	0	0	0 + 3 part	0	1.001	52.1	99.075	6	13	896077	896358	6	13	221693	153937	221693	153937	220814	52.18	4842908	4799924	4877016	4882849	4867300	4846215	4836034	4846215	4586274	76145	99.94%	105.316	26.0763	4830501	0.997438109499499
4SD0314	Salmonella	0	False	0	0	61956	4639 + 38 part	1.38	11	1	1	15.03	0	0	0	0 + 3 part	0	1.001	52.1	99.072	7	13	699883	699888	7	13	221592	153790	221592	153790	220713	52.18	4842908	4800049	4876915	4882121	4867237	4846904	4815510	4846904	4592333	76136	99.94%	87.0081	22.2087	4813786	0.993986670818442
4SD0316	Salmonella	0	False	0	0	61956	4629 + 41 part	1.38	9	1	1	15.04	0	0	0	0 + 3 part	0	1.002	52.1	98.977	8	15	698186	703087	8	15	193165	143891	193165	143891	193132	52.18	4842908	4795294	4877045	4881959	4867289	4840638	4830457	4851545	4608181	76145	99.94%	90.9442	23.2683	4819797	0.995227867223577
4SD0320	Salmonella	0	False	0	0	61956	4638 + 37 part	1.4	11	2	2	14.7	0	0	0	0 + 3 part	0	1.001	52.09	99.057	6	13	699623	699627	6	13	252017	137932	252017	137932	222861	52.18	4842908	4799312	4876156	4881506	4866885	4847617	4816192	4853908	4591916	76151	99.94%	99.7806	26.4401	4822994	0.995888007783753
4SD0325	Salmonella	1	False	0	0	61956	4637 + 37 part	1.35	11	1	1	14.92	0	0	0	0 + 3 part	0	1.001	52.1	99.069	8	15	405565	405696	8	15	224381	122798	224381	122798	224381	52.18	4842908	4799887	4876773	4881882	4865687	4844836	4813578	4844836	4662496	76154	99.94%	94.472	24.8331	4824432	0.996184936818953
4SD0339	Salmonella	0	False	0	0	61956	4636 + 39 part	1.58	15	1	1	15.21	0	0	0	0 + 3 part	0	1.001	52.1	99.073	6	12	646301	646329	6	12	250048	179226	250048	179226	224381	52.18	4842908	4797342	4876881	4882002	4867590	4836631	4826295	4849447	4619103	76136	99.94%	104.323	26.1299	4829250	0.997179793628126
4SD0367	Salmonella	0	False	0	0	61956	4640 + 32 part	1.48	15	1	1	14.74	0	0	0	0 + 3 part	0	1.001	52.09	99.067	4	10	1067631	1067912	4	10	362933	180570	362933	180570	362933	52.18	4842908	4799713	4876537	4881345	4867745	4849696	4849696	4855987	4698446	76187	99.94%	116.218	26.3994	4833428	0.99804249843276
4SD0368	Salmonella	1	False	0	0	61956	4633 + 35 part	1.56	12	1	1	14.29	0	0	0	0 + 3 part	0	1.002	52.1	98.967	8	14	641277	646178	8	14	221153	153948	221153	153948	220435	52.18	4842908	4794875	4876564	4882360	4867200	4844032	4811498	4849152	4624181	76136	99.94%	83.4002	22.8509	4814492	0.99413245099845
4SD0369	Salmonella	0	False	0	0	61956	4632 + 35 part	1.42	11	1	1	14.56	0	0	0	0 + 3 part	0	1.002	52.1	98.979	6	13	550540	555441	6	13	224381	137939	224381	137939	224381	52.18	4842908	4795390	4877058	4882080	4867012	4848963	4817470	4855254	4564412	76145	99.94%	90.4566	25.2159	4817242	0.994700291642955
4SD0376	Salmonella	1	False	0	0	61956	4635 + 38 part	1.48	15	1	1	14.92	0	0	0	3 + 3 part	0	1.001	52.1	99.061	5	11	952795	952796	5	11	225505	179342	225505	179342	225505	52.18	4842908	4799530	4877298	4884179	4866633	4850160	4839824	4850160	4658201	76867	99.94%	74.6094	21.1728	4797028	0.99052635317458
4SD0377	Salmonella	1	False	0	0	61956	4637 + 37 part	1.35	12	1	1	15.13	0	0	0	0 + 3 part	0	1.001	52.09	99.058	6	12	545377	545377	6	12	302640	180571	302640	180571	302638	52.18	4842908	4799495	4876243	4882607	4866085	4842715	4811366	4842715	4633391	76136	99.94%	93.5622	24.9967	4822473	0.995780427792558
4SD0378	Salmonella	0	False	0	0	61956	4631 + 37 part	1.36	11	1	1	15.04	0	0	0	0 + 3 part	0	1.002	52.1	98.961	6	12	698214	703115	6	12	296938	133869	296938	133869	225505	52.18	4842908	4794246	4876008	4881806	4866255	4846812	4812371	4852585	4545364	76145	99.94%	79.5787	22.9774	4801298	0.991408054829867
4SD0379	Salmonella	2	False	0	0	61956	4636 + 36 part	1.5	14	1	1	15.07	0	0	0	5 + 3 part	0	1.001	52.1	99.061	5	11	952794	952795	5	11	225504	180471	225504	180471	225504	52.18	4842908	4799942	4877852	4885211	4864415	4845075	4834739	4845075	4687789	77313	99.94%	73.2579	21.6835	4788187	0.988700797124372
4SD0394	Salmonella	1	False	0	0	61956	4634 + 40 part	1.46	9	1	1	14.96	0	0	0	0 + 3 part	0	1.002	52.1	98.962	6	12	550546	555450	6	12	296710	180562	296710	180562	222861	52.18	4842908	4794872	4876506	4882352	4866037	4843808	4833412	4843808	4627028	76145	99.94%	100.061	25.6293	4825735	0.996453990040695
4SD0399	Salmonella	0	False	0	0	61956	4634 + 37 part	1.38	10	1	1	14.75	0	0	0	0 + 3 part	0	1.001	52.1	98.979	7	14	550525	555428	7	14	220468	171557	220468	171557	220468	52.18	4842908	4794937	4876653	4881560	4868022	4849974	4839793	4849974	4659935	76136	99.94%	105.777	25.4698	4827461	0.996810387477937
4SD0400	Salmonella	0	False	0	0	61956	4638 + 35 part	1.58	13	1	1	15.13	0	0	0	0 + 3 part	0	1.001	52.1	99.065	5	11	952516	952797	5	11	225505	180562	225505	180562	225505	52.18	4842908	4799295	4876396	4882578	4867362	4850515	4819107	4850515	4614009	76136	99.94%	87.1619	24.4283	4811072	0.993426263724192
4SD0405	Salmonella	0	False	0	0	61956	4624 + 33 part	1.57	10	2	2	14.29	0	0	0	1 + 3 part	0	1.002	52.05	98.714	6	11	698185	703097	6	11	327107	178904	327107	178904	327107	52.18	4842908	4782362	4943615	4948839	4934211	4908968	4898572	4920394	4707901	155647	99.7%	84.5918	21.9223	4800576	0.991258970849746
XSD0409	Salmonella	2	False	0	0	61956	4638 + 34 part	1.38	11	1	1	14.51	0	0	0	6 + 3 part	0	1.001	52.1	99.061	6	12	952514	952795	6	12	221190	179343	221190	179343	220468	52.18	4842908	4799375	4878268	4885259	4865711	4846200	4835864	4852491	4688914	77660	99.94%	70.2313	20.741	4781204	0.987258894862343
XSD0410	Salmonella	1	False	0	0	61956	4630 + 34 part	1.42	11	1	1	14.83	0	0	0	0 + 3 part	0	1.001	52.1	98.97	7	13	550535	555436	7	13	221190	180562	221190	180562	220468	52.18	4842908	4794636	4876306	4881673	4867090	4850167	4818758	4850167	4638738	76145	99.94%	83.7778	23.5363	4813812	0.993992039493627
XSD0411	Salmonella	6	False	0	0	61956	4638 + 33 part	1.5	11	1	1	14.57	0	0	0	2 + 3 part	0	1.001	52.1	99.069	6	12	952514	952795	6	12	221810	179021	221810	179021	220931	52.18	4842908	4799596	4877458	4883214	4866836	4850437	4840101	4856728	4689019	76629	99.94%	65.7049	19.2422	4757305	0.982324049930331
XSD0412	Salmonella	2	False	0	0	61956	4640 + 36 part	1.42	11	1	1	14.63	0	0	0	5 + 3 part	0	1.001	52.1	99.054	6	12	952794	952795	6	12	221190	179226	221190	179226	220501	52.18	4842908	4799271	4878499	4884494	4867407	4845712	4835376	4850934	4684294	77331	99.94%	75.7185	22.6688	4783445	0.987721633365738
XSD0413	Salmonella	1	False	0	0	61956	4634 + 38 part	1.4	13	2	2	14.82	0	0	0	0 + 3 part	0	1.001	52.09	99.065	5	10	1067738	1067739	5	9	363276	174091	363276	175448	363276	52.18	4842908	4799266	4876241	4882202	4867107	4843871	4833535	4848982	4578150	76145	99.94%	98.199	25.3505	4824644	0.996228712170456
XSD0414	Salmonella	0	False	0	0	61956	4639 + 34 part	1.4	11	1	1	14.61	0	0	0	0 + 3 part	0	1.001	52.1	99.069	6	12	703192	703192	6	12	249589	180562	249589	180562	249589	52.18	4842908	4799771	4876885	4881200	4868381	4849914	4818522	4849914	4667440	76145	99.94%	96.8544	24.9767	4823891	0.996073227077615
XSD0415	Salmonella	0	False	0	0	61956	4638 + 36 part	1.46	12	1	1	14.51	0	0	0	1 + 3 part	0	1.001	52.1	99.07	6	12	896060	896491	6	12	221692	173954	221692	173954	220813	52.18	4842908	4800376	4878162	4883966	4866942	4842033	4831697	4847262	4680615	76422	99.94%	78.384	22.6399	4791712	0.989428665586875
XSD0416	Salmonella	0	False	0	0	61956	4639 + 32 part	1.6	11	1	1	15.26	0	0	0	0 + 3 part	0	1	52.09	99.064	7	14	545529	545529	7	13	225504	153948	225504	179666	225504	52.18	4842908	4799137	4876019	4882182	4867641	4850794	4819386	4850794	4639622	76145	99.94%	80.0473	22.7028	4800981	0.991342598290118
XSD0417	Salmonella	0	False	0	0	61956	4635 + 38 part	1.58	13	1	1	15.11	0	0	0	0 + 3 part	0	1.001	52.1	99.074	8	14	643262	643578	8	14	217277	178903	217277	178903	217272	52.18	4842908	4800011	4877156	4882785	4867264	4849216	4838880	4849216	4628490	76145	99.94%	97.6836	25.8594	4822997	0.995888627246274
XSD0418	Salmonella	0	False	0	0	61956	4632 + 37 part	1.44	11	1	1	14.94	0	0	0	0 + 3 part	0	1.002	52.09	98.97	6	12	637234	642135	6	12	224381	178904	224381	178904	224381	52.18	4842908	4794810	4876525	4881505	4868331	4850283	4816028	4850283	4664946	76145	99.94%	108.215	25.8992	4830706	0.997480439438453
XSD0419	Salmonella	1	False	0	0	61956	4633 + 38 part	1.36	10	1	1	14.73	0	0	0	0 + 3 part	0	1.002	52.09	98.971	7	13	550522	555423	7	13	221588	178904	221588	178904	220709	52.18	4842908	4795182	4876920	4881597	4867492	4843179	4811775	4848300	4601292	76145	99.94%	99.7237	25.6337	4825547	0.996415170389361
XSD0420	Salmonella	0	False	0	0	61956	4632 + 42 part	1.44	14	1	1	15.47	0	0	0	0 + 3 part	0	1.001	52.1	99.061	7	15	896057	896364	7	15	198670	114090	198670	114090	198670	52.18	4842908	4799328	4876512	4882978	4864953	4834874	4803520	4844446	4614034	76145	99.94%	94.2437	24.3793	4824265	0.996150453405268
XSD0421	Salmonella	0	False	0	0	61956	4630 + 36 part	1.4	10	1	1	14.77	0	0	0	1 + 3 part	0	1.002	52.08	98.965	7	14	550559	555460	7	14	220468	137929	220468	137929	220429	52.18	4842908	4794576	4916451	4923043	4906892	4885659	4854251	4891950	4591783	116244	99.94%	84.7279	23.146	4817372	0.994727135018877
201603171	Salmonella	6	False	0	0	61956	4533 + 117 part	1.6	13	11	11	17.17	0	0	0	7 + 3 part	0	1.001	52.21	98.378	17	34	244273	245152	16	34	83856	48029	85898	48029	85898	52.18	4842908	4766583	4846640	4852707	4808579	4645434	4435157	4705310	3549592	77847	99.67%	84.1262	56.0851	4017332	0.829528869844317
ERR2815436	Salmonella	0	False	0	0	61956	4359 + 218 part	1.37	23	20	22	16.36	0	0	0	10 + 4 part	0	1.003	52.5	96.534	38	76	164411	164411	39	79	43890	21884	41676	20688	39829	52.18	4842908	4682608	4758135	4760932	4699539	4335263	3481906	4497990	1754118	70255	98.39%	95.3055	37.3719	4302712	0.888456274618473
ERR2815439	Salmonella	0	False	0	0	61956	4374 + 207 part	1.3	17	12	12	16.47	0	0	0	9 + 4 part	0	1.004	52.49	96.56	40	81	192284	192296	41	84	36951	21619	36718	20638	36718	52.18	4842908	4691790	4767497	4770450	4714545	4330348	3352871	4513677	1571894	71485	98.4%	84.2637	36.6773	4213297	0.869993194171766
ERR2815440	Salmonella	0	False	0	0	61956	4457 + 150 part	1.36	17	10	11	16.28	0	0	0	20 + 3 part	0	1.001	52.4	97.39	31	67	192244	192316	32	68	46232	25470	45556	25337	45556	52.18	4842908	4718499	4793845	4796695	4742845	4412278	3644134	4586761	2222486	72525	98.82%	97.1605	37.4459	4346961	0.897593140319824
ERR2815443	Salmonella	0	False	0	0	61956	4450 + 163 part	1.44	20	12	16	15.76	0	0	0	7 + 3 part	0	1.001	52.36	97.461	24	50	312155	312155	24	51	61916	33471	61916	32366	61483	52.18	4842908	4721243	4797537	4800122	4754278	4501813	4021137	4624476	2905710	73204	98.98%	99.9783	37.8249	4364594	0.901234134532393
ERR2815444	Salmonella	0	False	0	0	61956	4501 + 142 part	1.47	14	5	5	16.59	0	0	0	3 + 3 part	0	1.001	52.25	98.187	25	52	221595	221595	25	52	61415	33005	61415	33005	60871	52.18	4842908	4757091	4834602	4837718	4795451	4546030	4025592	4692387	2758053	75863	99.33%	93.6291	37.6456	4353823	0.899010057593496
201510629	Salmonella	1	False	0	0	61956	4607 + 55 part	1.46	14	4	5	15.51	0	0	0	0 + 3 part	0	1.001	52.11	98.886	10	18	405598	405729	9	18	181353	103130	183525	103130	183525	52.18	4842908	4793594	4871838	4877590	4856318	4800216	4734310	4808381	4457831	76165	99.89%	71.6451	36.5249	4087399	0.843996830003791
201510629b	Salmonella	1	False	0	0	61956	4502 + 122 part	1.41	20	14	15	16.97	0	0	0	10 + 3 part	0	1.001	52.27	97.802	15	34	301204	301204	16	34	89371	46283	86446	46283	86446	52.18	4842908	4738060	4817728	4819311	4791031	4610170	4412812	4682918	3536920	77322	99.29%	94.2803	36.7866	4403423	0.909251837945301
201600740	Salmonella	1	False	0	0	61956	4614 + 48 part	1.61	15	1	1	15.17	0	0	0	0 + 3 part	0	1.001	52.11	98.943	7	14	544602	544602	7	14	224381	123136	224381	123136	220468	52.18	4842908	4793082	4870793	4876158	4858262	4812953	4788281	4823938	4603757	76097	99.91%	87.3382	32.2837	4551378	0.939802697057223
201600765	Salmonella	1	False	0	0	61956	4354 + 179 part	1.36	19	30	37	19.95	0	0	0	17 + 3 part	0	1.001	52.45	95.924	20	40	220313	220383	21	43	76665	41931	73663	37004	73663	52.18	4842908	4647909	4730409	4732150	4654029	4487782	4187604	4565280	3367754	79333	97.59%	92.7017	49.3947	3980537	0.821931162020835
201600826	Salmonella	2	False	0	0	61956	4480 + 149 part	1.37	13	26	28	18.3	0	0	0	465 + 3 part	0	1.001	52.07	97.851	12	24	324624	324692	12	23	153948	67262	153948	73663	153948	52.18	4842908	4741326	4938906	4941060	4768105	4638407	4561049	4656269	3984009	195119	99.55%	77.1909	57.9812	3899494	0.80519679498351
201600988	Salmonella	0	False	0	0	61956	4563 + 93 part	1.3	13	14	17	17.42	0	0	0	806 + 3 part	0	1.001	52.01	98.398	13	24	272335	272335	13	22	153868	83146	153868	88368	145570	52.18	4842908	4768386	5060803	5064964	4825719	4730076	4584787	4759680	4151686	290557	99.64%	80.4454	50.9862	4419733	0.912619649185985
201601026	Salmonella	1	False	0	0	61956	4533 + 108 part	1.47	20	3	3	16.87	0	0	0	985 + 3 part	0	1.001	52.6	98.173	23	50	264059	264059	19	41	62985	33361	77036	41319	66549	52.18	4842908	4756045	5288649	5290532	4874021	4588886	4358214	4711842	3285408	530777	99.34%	98.1521	36.2903	4429022	0.91453771163937
201601032	Salmonella	2	False	0	0	61956	4530 + 114 part	1.45	14	25	31	18.18	0	0	0	942 + 3 part	0	1.001	51.95	98.13	12	21	325322	325322	11	19	179667	90207	180535	105623	180535	52.18	4842908	4754956	5084282	5086884	4799372	4706651	4662711	4734552	4443864	326156	99.56%	81.5822	54.1436	4244711	0.876479792719581
201601054	Salmonella	3	False	0	0	61956	4450 + 149 part	1.4	19	17	20	17.91	0	0	0	462 + 3 part	0	1.001	52.26	97.186	14	28	258782	259181	14	26	117049	67674	117049	72517	110859	52.18	4842908	4708631	5008332	5012769	4802276	4607856	4535347	4652993	4018999	297175	98.64%	72.5348	39.5158	3996153	0.825155670931597
201601103	Salmonella	0	False	0	0	61956	4523 + 109 part	1.43	19	13	15	17	0	0	0	82 + 3 part	0	1.001	52.17	97.993	16	33	241072	242029	16	33	90495	57895	90495	57895	90495	52.18	4842908	4747541	4862447	4863968	4807794	4631765	4507559	4703863	3766422	112654	99.32%	77.3421	37.7138	4147476	0.856401979967408
201601104	Salmonella	0	False	0	0	61956	4539 + 93 part	1.28	16	9	10	16.67	0	0	0	7 + 4 part	0	1.001	52.23	98.096	15	30	244962	245919	15	30	96985	62553	96985	62553	96985	52.18	4842908	4752768	4832554	4835309	4808193	4681287	4505884	4721638	3869539	77177	99.4%	85.9713	37.2541	4333429	0.894798951373844
201601104b	Salmonella	6	False	0	0	61956	4580 + 67 part	1.43	18	5	6	17.04	0	0	0	0 + 3 part	0	1.001	52.16	98.533	11	19	400632	401587	11	19	177713	96933	177713	96933	165694	52.18	4842908	4773208	4850666	4853807	4834086	4785231	4754241	4791142	4349630	76145	99.77%	83.0058	39.6889	4189717	0.865124218754517
201601138	Salmonella	0	False	0	0	61956	4450 + 111 part	1.41	15	14	15	15.8	0	0	0	18 + 3 part	0	1.001	52.24	96.821	12	23	322791	322862	12	23	153186	78099	153186	78099	152848	52.18	4842908	4691372	4849510	4852619	4813072	4710797	4677062	4746618	4289668	155961	98.09%	72.226	36.6419	4103233	0.847266353191099
201601238	Salmonella	0	False	0	0	61956	4565 + 74 part	1.47	18	9	11	17.51	0	0	0	11 + 3 part	0	1.001	52.18	98.323	9	17	488702	488702	9	17	185023	114835	185023	114835	185023	52.18	4842908	4764323	4847045	4849045	4825619	4758017	4658191	4789394	4456101	80656	99.49%	114.37	40.6641	4539566	0.937363666623442
201601268	Salmonella	2	False	0	0	61956	4465 + 128 part	1.32	16	21	25	15.6	0	0	0	17 + 3 part	0	1.001	52.27	97.27	12	23	322927	322927	12	24	143695	78238	143695	77036	143695	52.18	4842908	4712982	4796881	4799852	4753535	4671185	4615136	4679554	4231647	80174	98.76%	80.5341	40.1474	4188813	0.864937554048105
201601340	Salmonella	0	False	0	0	61956	4482 + 125 part	1.5	16	20	30	15.64	0	0	0	61 + 3 part	0	1.001	52.19	97.439	13	24	229886	229886	13	24	147709	89462	147709	89462	138419	52.18	4842908	4720614	4833487	4836248	4780719	4616289	4545644	4663713	4193034	109392	98.9%	81.5628	42.1755	4173150	0.86170334022451
201601362	Salmonella	4	False	0	0	61956	4574 + 68 part	1.3	16	5	7	16.09	0	0	0	10 + 3 part	0	1.001	52.18	98.287	9	15	358080	407203	9	15	224381	150266	224381	150266	224381	52.18	4842908	4760173	4844275	4846459	4824994	4773189	4738776	4778789	4518685	81018	99.56%	96.7684	39.2286	4346154	0.8974265049016
201601362b	Salmonella	1	False	0	0	61956	4546 + 112 part	1.28	12	15	18	16.12	0	0	0	2412 + 3 part	0	1.001	51.56	98.4	14	26	274690	274690	12	21	153948	81297	165713	105962	165713	52.18	4842908	4768545	5488784	5495013	4820330	4718812	4671412	4740071	4383689	718290	99.7%	84.667	48.6492	4390855	0.906656702956158
201601434	Salmonella	0	False	0	0	61956	4453 + 122 part	1.53	18	21	29	18.23	0	0	0	24 + 3 part	0	1.001	52.24	96.936	14	27	290482	290482	13	27	119034	66277	132667	66277	132604	52.18	4842908	4695788	4856729	4859037	4814412	4702157	4573503	4730725	3897218	158275	98.33%	65.9792	33.5294	4034515	0.833076944678693
201601434b	Salmonella	3	False	0	0	61956	4599 + 63 part	1.53	14	4	5	15.73	0	0	0	38 + 3 part	0	1.001	52.14	98.746	10	18	421772	421772	10	18	185023	122936	185023	122936	185023	52.18	4842908	4784231	4872156	4878239	4841491	4801181	4762199	4807806	4565999	86165	99.83%	92.1868	41.1531	4446008	0.918045108434849
201601445	Salmonella	0	False	0	0	61956	4597 + 52 part	1.43	15	5	5	15.18	0	0	0	23 + 3 part	0	1.001	52.16	98.488	8	14	634596	634596	7	13	228339	153948	232758	161364	225459	52.18	4842908	4771626	4961741	4965794	4939586	4904116	4872651	4909889	4632702	188426	99.47%	85.3386	29.3725	4602969	0.95045559403565
201601495	Salmonella	1	False	0	0	61956	4475 + 139 part	1.36	17	22	32	16.56	0	0	0	9 + 3 part	0	1.001	52.28	97.411	12	22	290823	290833	12	23	161696	78824	161696	77037	161681	52.18	4842908	4719460	4799130	4800218	4761948	4641375	4572287	4690255	4057335	77392	98.95%	86.6877	41.88	4213370	0.870008267759784
201601717	Salmonella	3	False	0	0	61956	4605 + 54 part	1.69	15	2	2	15.61	0	0	0	0 + 3 part	0	1.001	52.13	98.798	9	17	545760	545760	9	17	179666	118983	179666	118983	178958	52.18	4842908	4786530	4864084	4867495	4850419	4801729	4791333	4801729	4599103	76059	99.85%	91.1039	35.3227	4492030	0.927548076486276
201601717b	Salmonella	0	False	0	0	61956	4469 + 132 part	1.51	23	21	28	17.3	0	0	0	15 + 3 part	0	1.001	52.27	97.302	11	19	401095	401926	11	19	177003	106203	177003	106203	165141	52.18	4842908	4714776	4796381	4798397	4758830	4657433	4600854	4687103	4258267	78646	98.85%	81.353	41.2213	4167176	0.860469783857137
201602925	Salmonella	2	False	0	0	61956	4501 + 125 part	1.31	16	11	12	17.24	0	0	0	1 + 4 part	0	1.001	52.28	97.842	17	40	318633	318704	17	40	73642	36812	73642	36812	67687	52.18	4842908	4740579	4819545	4823023	4790642	4645224	4249382	4685970	3200399	76002	99.23%	82.5999	38.1407	4196631	0.866551873378557
